# Supplementary material for: β-Cardiac myosin hypertrophic cardiomyopathy mutations release sequestered heads and increase enzymatic activity
Source: Nat Commun. 2019 Jun 18;10:2685. doi: 10.1038/s41467-019-10555-9 (PMC6582153; doi:10.1038/s41467-019-10555-9)
Supplement: Supplementary file 7 — Source Data [file 41467_2019_10555_MOESM7_ESM.xlsx]

## Sheet: Figure 2
Figure 2
Proximal S2 (uM)	WT	R719W	D382Y
1233.18	-0.0208035	-0.0166154	0.0164537
1849.76	0.109938	0.00679898	-0.0485584
2774.64	0.0069493	-0.00464183	0.0539638
4161.97	0.0293711	0.0124305	0.00931962
6242.95	0.110812	0.0782378	-0.0417543
9364.43	0.19682	0.0292036	0.192954
14046.6	0.219101	0.033832	0.224496
21070	0.238073	0.0575852	0.363864
31604.9	0.436755	0.233479	0.245868
47407.4	0.715573	0.415179	0.376522
71111.1	0.642172	0.610221	0.781223
106667	0.733236	0.720881	0.78429
160000	0.912729	0.959816	0.99104
240000	0.930191	1.01241	0.838958
360000	0.938281	0.916356	0.916027

## Sheet: Figure 3
Figure 3a:														Figure 3b:
WT 2HEP			WT 25HEP			Gel Inset								2HEP					25Hep
Time	Norm Signal		Time	Norm Signal										Actin (uM)	Rate	Error			Actin (uM)	Rate	Error
21	0.711327		23	0.806348										0	0	0			0	0	0
23.5	0.684102		25	0.793										0.5	0.2	0.04			0.5	0.11	0.01
25.9	0.659166		24.2	0.798283										1.5	0.29	0.01			1.5	0.13	0.02
28.4	0.634383		28.9	0.768269										2	0.39	0.11			2	0.14	0.02
30.9	0.610756		30.9	0.756216										4	0.53	0.05			4	0.18	0.03
33.4	0.588232		32.9	0.744567										8	0.62	0			8	0.24	0.01
35.9	0.566758		34.9	0.733304										15	0.79	0.01			15	0.34	0.04
38.4	0.546282		36.9	0.722412										20	0.88	0.04			20	0.39	0
40.8	0.527522		38.8	0.712395										30	0.85	0.01			30	0.45	0.01
43.3	0.508868		40.8	0.702183										40	0.96	0.04			40	0.5	0.01
45.8	0.491078		42.8	0.692298										60	0.94	0.03			60	0.53	0.03
48.3	0.474111		44.8	0.682728										80	0.98	0.02			80	0.53	0.03
50.7	0.45856		46.8	0.673458
53.2	0.443094		48.8	0.664477
55.7	0.428338		50.8	0.655773
58.2	0.41426		52.8	0.647335
60.6	0.401353		54.8	0.639151
63.1	0.38851		56.8	0.631212
65.6	0.376253		58.7	0.623887
68	0.365012		60.7	0.616396
70.5	0.353824		62.7	0.609121
73	0.343143		64.7	0.602054
75.5	0.332945		66.7	0.595186
78	0.323207		68.7	0.588509
80.4	0.31427		70.7	0.582016
82.9	0.305369		72.7	0.575699
85.4	0.296867		74.7	0.569552
87.9	0.288743		76.6	0.563862
90.3	0.281284		78.6	0.558025
92.8	0.273851		80.6	0.552338
95.3	0.266745		82.6	0.546796
97.8	0.259952		84.6	0.541392
100.3	0.253457		86.6	0.536121
102.8	0.247244		88.5	0.531233
105.2	0.241534		90.6	0.525959
107.7	0.235838		92.5	0.5213
110.2	0.230387		94.5	0.516507
112.7	0.22517		96.5	0.511823
115.1	0.220371		98.5	0.507245
117.6	0.215579		100.5	0.502768
120.1	0.21099		102.5	0.498389
122.6	0.206594		104.5	0.494103
125.1	0.202381		106.5	0.489908
127.6	0.198343		108.5	0.4858
130	0.194623		110.5	0.481776
132.5	0.190904		112.5	0.477832
135	0.187337		114.5	0.473966
137.5	0.183913		116.5	0.470175
140	0.180628		118.5	0.466456
142.4	0.177597		120.5	0.462806
145	0.174443		122.5	0.459224
147.5	0.171533		124.5	0.455706
149.9	0.168845		126.5	0.45225
152.4	0.166152		128.5	0.448855
154.9	0.163562		130.5	0.445517
157.4	0.16107		132.5	0.442236
159.8	0.158766		134.4	0.439169
162.3	0.156454		136.5	0.435834
164.8	0.154227		138.5	0.432709
167.3	0.152082		140.5	0.429633
169.8	0.150015		142.4	0.426755
172.3	0.148021		144.5	0.423621
174.7	0.146174		146.5	0.420682
177.3	0.144242		148.5	0.417786
179.7	0.142521		150.5	0.414931
182.2	0.140789		152.5	0.412116
184.7	0.139115		154.5	0.409339
187.2	0.137497		156.5	0.406601
189.7	0.135932		158.4	0.404032
192.2	0.134417		160.5	0.40123
194.7	0.132952		162.5	0.398597
197.1	0.131588		164.4	0.396126
199.6	0.130212		166.5	0.393429
202.1	0.128877		168.5	0.390892
204.6	0.127583		170.5	0.388385
207.1	0.126327		172.5	0.385908
209.6	0.125108		174.5	0.383459
212.1	0.123924		176.5	0.381038
214.6	0.122774		178.5	0.378644
217.1	0.121655		180.5	0.376276
219.6	0.120568		182.5	0.373934
222.1	0.119509		184.5	0.371617
224.6	0.118479		186.5	0.369324
227	0.117515		188.4	0.367167
229.5	0.116536		190.4	0.364919
232	0.115581		192.4	0.362694
234.5	0.11465		194.4	0.360491
237	0.113741		196.5	0.3582
239.5	0.112854		198.4	0.356147
241.9	0.112021		200.4	0.354006
244.4	0.111173		202.4	0.351885
246.9	0.110344		204.4	0.349783
249.4	0.109533		206.4	0.347701
251.9	0.108739		208.4	0.345636
254.4	0.107962		210.4	0.34359
256.8	0.107231		212.4	0.341562
259.3	0.106484		214.4	0.339551
261.8	0.105752		216.5	0.337457
264.3	0.105033		218.4	0.335579
266.8	0.104328		220.5	0.33352
269.3	0.103636		222.5	0.331576
271.8	0.102957		224.4	0.329743
274.3	0.102289		226.5	0.327734
276.8	0.101633		228.5	0.325835
279.3	0.100987		230.5	0.323952
281.8	0.100352		232.5	0.322083
284.3	0.0997277		234.5	0.320228
286.7	0.0991371		236.5	0.318387
289.2	0.098531		238.5	0.31656
291.7	0.097934		240.5	0.314747
294.2	0.0973457		242.5	0.312946
296.6	0.0967888		244.5	0.311159
299.1	0.0962166		246.6	0.309296
301.6	0.0956522		248.6	0.307535
304.1	0.0950952		250.6	0.305787
306.6	0.0945455		252.6	0.304051
309	0.0940244		254.6	0.302326
311.5	0.0934882		256.6	0.300614
314	0.0929585		258.6	0.298914
316.5	0.092435		260.6	0.297225
319	0.0919177		262.6	0.295547
321.4	0.0914266		264.6	0.293881
323.9	0.0909207		266.7	0.292143
326.4	0.0904202		268.7	0.2905
328.9	0.0899251		270.7	0.288867
331.3	0.0894547		272.7	0.287245
333.8	0.0889696		274.7	0.285633
336.3	0.0884894		276.7	0.284032
338.8	0.0880139		278.7	0.282441
341.2	0.0875618		280.7	0.28086
343.7	0.0870952		282.8	0.279211
346.2	0.0866329		284.8	0.277651
348.7	0.0861748		286.8	0.276101
351.2	0.0857209		288.8	0.27456
353.6	0.0852888		290.8	0.273029
356.1	0.0848426		292.8	0.271507
358.6	0.0844002		294.8	0.269995
361.1	0.0839614		296.8	0.268492
363.6	0.0835263		298.8	0.266998
366.1	0.0830946		300.8	0.265514
368.5	0.0826835		302.8	0.264038
371	0.0822585		304.8	0.262572
373.5	0.0818367		306.8	0.261114
376	0.0814182		308.8	0.259665
378.4	0.0810194		310.8	0.258225
380.9	0.0806069		312.9	0.256722
383.4	0.0801974		314.9	0.255299
385.9	0.0797909		316.9	0.253885
388.4	0.0793872		318.9	0.252479
390.8	0.0790023		320.9	0.251081
393.3	0.0786041		322.9	0.249692
395.8	0.0782086		324.9	0.248311
398.3	0.0778157		327	0.246869
400.8	0.0774255		329	0.245505
403.3	0.0770378		331	0.244148
405.7	0.076668		333	0.242799
408.2	0.0762853		335	0.241458
410.7	0.0759049		337.1	0.240059
413.2	0.075527		339.1	0.238734
415.6	0.0751664		341.1	0.237416
418.1	0.074793		343.1	0.236106
420.6	0.0744219		345.1	0.234804
423.1	0.0740531		347.2	0.233445
425.6	0.0736865		349.2	0.232158
428.1	0.0733221		351.2	0.230878
430.5	0.0729743		353.2	0.229606
433	0.072614		355.2	0.228341
435.5	0.0722559		357.2	0.227083
438	0.0718999		359.2	0.225832
440.5	0.0715459		361.2	0.224588
442.9	0.0712079		363.2	0.223352
445.4	0.0708579		365.2	0.222122
447.9	0.0705098		367.2	0.220899
450.3	0.0701774		369.3	0.219623
452.8	0.0698331		371.3	0.218415
455.3	0.0694908		373.3	0.217213
457.8	0.0691503		375.3	0.216018
460.3	0.0688116		377.3	0.21483
462.7	0.0684883		379.3	0.213648
465.2	0.0681533		381.3	0.212473
467.7	0.06782		383.3	0.211305
470.2	0.0674886		385.3	0.210143
472.6	0.0671721		387.4	0.20893
475.1	0.0668441		389.4	0.207782
477.6	0.0665179		391.4	0.20664
480.1	0.0661934		393.4	0.205504
482.6	0.0658706		395.4	0.204375
485	0.0655623		397.5	0.203196
487.5	0.0652429		399.5	0.20208
490	0.064925		401.5	0.200969
492.5	0.0646089		403.5	0.199865
494.9	0.0643069		405.5	0.198768
497.4	0.063994		407.5	0.197676
499.9	0.0636826		409.5	0.19659
502.4	0.0633729		411.5	0.19551
504.9	0.0630647		413.6	0.194383
507.3	0.0627704		415.6	0.193316
509.8	0.0624653		417.6	0.192254
512.3	0.0621618		419.6	0.191199
514.8	0.0618598		421.6	0.190149
517.3	0.0615593		423.7	0.189053
519.7	0.0612723		425.7	0.188015
522.2	0.0609748		427.7	0.186983
524.7	0.0606789		429.7	0.185957
527.1	0.0603961		431.7	0.184936
529.6	0.0601031		433.7	0.183921
532.1	0.0598115		435.8	0.182861
534.6	0.0595213		437.8	0.181858
537.1	0.0592326		439.8	0.18086
539.6	0.0589454		441.8	0.179867
542	0.058671		443.8	0.17888
544.5	0.0583865		445.8	0.177898
547	0.0581035		447.9	0.176873
549.5	0.0578219		449.9	0.175903
551.9	0.0575528		451.9	0.174938
554.4	0.0572739		453.9	0.173978
556.9	0.0569964		455.9	0.173023
559.4	0.0567203		458	0.172027
561.9	0.0564455		460	0.171083
564.4	0.0561721		462	0.170144
566.8	0.0559109		464	0.169211
569.3	0.0556401		466.1	0.168236
571.8	0.0553706		468.1	0.167313
574.3	0.0551025		470.1	0.166396
576.8	0.0548357		472.1	0.165483
579.2	0.0545808		474.1	0.164575
581.7	0.0543166		476.1	0.163672
584.2	0.0540536		478.2	0.16273
586.7	0.053792		480.2	0.161837
589.1	0.053542		482.2	0.16095
591.6	0.0532828		484.2	0.160067
594.1	0.0530249		486.2	0.159189
596.6	0.0527683		488.3	0.158272
599.1	0.052513		490.3	0.157404
601.6	0.0522588		492.3	0.156541
604	0.052016		494.3	0.155682
606.5	0.0517644		496.3	0.154828
609	0.0515139		498.4	0.153937
611.5	0.0512647		500.4	0.153093
613.9	0.0510265		502.4	0.152253
616.4	0.0507797		504.5	0.151376
618.9	0.050534		506.5	0.150546
621.4	0.0502895		508.5	0.149721
623.9	0.0500463		510.5	0.148899
626.4	0.0498042		512.6	0.148042
628.8	0.0495729		514.6	0.14723
631.3	0.0493331		516.6	0.146423
633.8	0.0490945		518.7	0.14558
636.3	0.048857		520.7	0.144782
638.8	0.0486207		522.7	0.143988
641.2	0.0483949		524.7	0.143198
643.7	0.0481609		526.7	0.142413
646.2	0.0479279		528.8	0.141593
648.7	0.0476961		530.8	0.140816
651.2	0.0474655		532.8	0.140044
653.7	0.0472359		534.8	0.139276
656.1	0.0470166		536.8	0.138513
658.6	0.0467893		538.9	0.137715
661.1	0.046563		540.9	0.13696
663.6	0.0463378		542.9	0.136209
666.1	0.0461137		544.9	0.135462
668.5	0.0458997		547	0.134682
671	0.0456777		549	0.133944
673.5	0.0454568		551	0.133209
676	0.045237		553	0.132479
678.5	0.0450183		555	0.131753
681	0.0448006		557	0.13103
683.5	0.044584		559.1	0.130276
686	0.0443684		561	0.129597
688.4	0.0441625		563	0.128886
690.9	0.0439489		565.1	0.128145
693.4	0.0437364		567.1	0.127442
695.9	0.043525		569.1	0.126743
698.4	0.0433145		571.1	0.126048
700.9	0.0431051		573.1	0.125357
703.4	0.0428967		575.1	0.12467
705.9	0.0426893		577.2	0.123952
708.4	0.0424829		579.2	0.123272
710.9	0.0422775		581.2	0.122596
713.4	0.0420731		583.2	0.121924
715.9	0.0418697		585.2	0.121256
718.3	0.0416754		587.3	0.120558
720.8	0.0414739		589.3	0.119897
723.3	0.0412734		591.3	0.119239
725.8	0.0410738		593.3	0.118586
728.3	0.0408752		595.4	0.117903
730.8	0.0406776		597.4	0.117256
733.3	0.040481		599.4	0.116614
735.8	0.0402853		601.5	0.115942
738.3	0.0400905		603.5	0.115307
740.8	0.0398967		605.5	0.114674
743.2	0.0397115		607.6	0.114014
745.7	0.0395195		609.6	0.113389
748.2	0.0393285		611.6	0.112767
750.7	0.0391384		613.7	0.112118
753.2	0.0389491		615.7	0.111504
755.7	0.0387608		617.7	0.110892
758.2	0.0385735		619.7	0.110284
760.7	0.038387		621.8	0.109649
763.2	0.0382014		623.8	0.109048
765.7	0.0380167		625.8	0.10845
768.2	0.037833		627.9	0.107826
770.6	0.0376574		629.8	0.107264
773.1	0.0374753		631.9	0.106647
775.6	0.0372941		633.9	0.106062
778.1	0.0371139		635.9	0.105481
780.6	0.0369344		637.9	0.104902
783.1	0.0367559		640	0.104298
785.6	0.0365782		642	0.103727
788.1	0.0364014		644.1	0.10313
790.6	0.0362254		646.2	0.102536
793.1	0.0360503		648.2	0.101974
795.6	0.035876		650.3	0.101387
798.1	0.0357026		652.4	0.100803
800.5	0.0355369		654.4	0.10025
803	0.0353651		656.5	0.0996734
805.5	0.0351941		658.6	0.0990997
808	0.035024		660.6	0.0985564
810.5	0.0348547		662.7	0.0979891
813	0.0346862		664.8	0.097425
815.5	0.0345185		666.8	0.0968909
818	0.0343516		668.9	0.0963331
820.5	0.0341856		670.9	0.095805
823	0.0340203		673	0.0952535
825.5	0.0338559		675.1	0.0947052
828	0.0336922		677.1	0.094186
830.4	0.0335358		679.2	0.0936438
832.9	0.0333737		681.3	0.0931048
835.4	0.0332124		683.3	0.0925943
837.9	0.0330518		685.4	0.0920613
840.4	0.032892		687.5	0.0915314
842.9	0.032733		689.6	0.0910046
845.4	0.0325748		691.7	0.0904807
847.9	0.0324173		693.7	0.0899846
850.4	0.0322606		695.8	0.0894667
852.9	0.0321047		697.9	0.0889517
855.4	0.0319495		700	0.0884397
857.9	0.031795		702	0.0879548
860.4	0.0316413		704	0.0874726
862.9	0.0314884		706.1	0.0869691
865.4	0.0313362		708.2	0.0864685
867.8	0.0311907		710.3	0.0859707
870.3	0.03104		712.3	0.0854994
872.8	0.0308899		714.4	0.0850072
875.3	0.0307406		716.5	0.0845179
877.8	0.030592		718.6	0.0840314
880.3	0.0304441		720.6	0.0835707
882.8	0.0302969		722.7	0.0830897
885.3	0.0301505		724.8	0.0826114
887.8	0.0300047		726.8	0.0821585
890.3	0.0298597		728.9	0.0816856
892.8	0.0297153		731	0.0812154
895.3	0.0295717		733	0.0807701
897.8	0.0294287		735.1	0.0803052
900.3	0.0292865		737.2	0.0798429
902.8	0.0291449		739.2	0.0794052
905.3	0.029004		741.3	0.0789481
907.8	0.0288638		743.4	0.0784937
910.3	0.0287243		745.5	0.0780419
912.8	0.0285854		747.5	0.077614
915.3	0.0284472		749.6	0.0771672
917.7	0.0283152		751.7	0.076723
920.2	0.0281783		753.8	0.0762814
922.7	0.0280421		755.9	0.0758423
925.2	0.0279066		757.9	0.0754265
927.7	0.0277717		760	0.0749924
930.2	0.0276374		762.1	0.0745607
932.7	0.0275038		764.1	0.0741519
935.2	0.0273709		766.2	0.0737251
937.7	0.0272385		768.3	0.0733007
940.2	0.0271069		770.4	0.0728788
942.7	0.0269758		772.4	0.0724792
945.2	0.0268454		774.5	0.072062
947.7	0.0267157		776.6	0.0716472
950.2	0.0265865		778.6	0.0712544
952.7	0.026458		780.7	0.0708443
955.2	0.0263301		782.8	0.0704365
957.7	0.0262028		784.9	0.070031
960.2	0.0260762		787	0.0696279
962.7	0.0259501		789	0.0692462
965.2	0.0258247		791.1	0.0688476
967.7	0.0256998		793.2	0.0684513
970.2	0.0255756		795.3	0.0680573
972.7	0.025452		797.3	0.0676842
975.2	0.0253289		799.4	0.0672946
977.7	0.0252065		801.5	0.0669072
980.2	0.0250846		803.6	0.0665221
			805.7	0.0661392
			807.7	0.0657766
			809.8	0.0653979
			811.9	0.0650215
			814	0.0646472
			816	0.0642928
			818.1	0.0639227
			820.2	0.0635548
			822.3	0.063189
			824.4	0.0628252
			826.4	0.0624808
			828.5	0.0621211
			830.6	0.0617636
			832.7	0.0614081
			834.8	0.0610546
			836.9	0.0607031
			838.9	0.0603703
			841	0.0600228
			843.1	0.0596773
			845.1	0.0593501
			847.2	0.0590085
			849.3	0.0586689
			851.3	0.0583472
			853.4	0.0580114
			855.5	0.0576774
			857.6	0.0573454
			859.7	0.0570154
			861.8	0.0566872
			863.9	0.0563609
			866	0.0560365
			868.1	0.0557139
			870.1	0.0554084
			872.2	0.0550895
			874.3	0.0547724
			876.4	0.0544571
			878.5	0.0541437
			880.6	0.053832
			882.6	0.0535369
			884.7	0.0532287
			886.8	0.0529223
			888.9	0.0526177
			891	0.0523148
			893.1	0.0520137
			895.2	0.0517143
			897.2	0.0514308
			899.3	0.0511347
			901.4	0.0508404
			903.5	0.0505478
			905.6	0.0502568
			907.6	0.0499813
			909.7	0.0496936
			911.8	0.0494075
			913.9	0.0491231
			916	0.0488404
			918.1	0.0485593
			920.1	0.048293
			922.2	0.048015
			924.3	0.0477387
			926.4	0.0474639
			928.5	0.0471907
			930.6	0.046919
			932.7	0.046649
			934.8	0.0463805
			936.9	0.0461135
			939	0.0458481
			941.1	0.0455842
			943.2	0.0453218
			945.2	0.0450733
			947.3	0.0448138
			949.4	0.0445559
			951.5	0.0442994
			953.6	0.0440444
			955.7	0.0437909
			957.7	0.0435508
			959.8	0.0433001
			961.9	0.0430509
			964	0.0428031
			966.1	0.0425567
			968.2	0.0423118
			970.3	0.0420682
			972.4	0.0418261
			974.5	0.0415853
			976.5	0.0413573
			978.6	0.0411192
			980.8	0.0408713
			982.8	0.0406472

## Sheet: Figure 4
Figure 4a:						Figure 4b:									Figure 4c:						Figure 4d:
R249Q 2HEP			R249Q 25HEP			R249Q 2HEP				R249Q 25HEP					H251N 2HEP			H251N 25HEP			H251N 2HEP				H251N 25HEP
Time	Norm Signal		Time	Norm Signal		Actin (uM)	Rate	Error		Actin (uM)	Rate	Error			Time	Norm Signal		Time	Norm Signal		Actin (uM)	Rate	Error		Actin (uM)	Rate	Error
22	0.598732		21	0.517546		0	0	0		0	0	0			22	0.693158		23	0.719849		0	0	0		0	0	0
24.2	0.601943		23.1	0.539657		0.5	0.168183	0.0121369		0.5	0.139632	0.0528884			24	0.716813		24.5	0.744416		0.5	0.14	0.03		0.5	0.09	0.02
26.4	0.592186		25.2	0.48849		1	0.28042	0.0329566		1	0.260501	0.0282374			25.9	0.684359		26	0.544752		1	0.25	0		1	0.16	0.01
28.6	0.493862		27.2	0.448851		1.5	0.217077	0.0249705		1.5	0.295909	0.0128153			27.9	0.652631		27.6	0.590834		1.5	0.28	0.02		1.5	0.15	0
30.7	0.551018		29.3	0.432807		2	0.321107	0.0293041		2	0.333601	0.0151893			29.9	0.683955		29.1	0.560316		2	0.3	0.01		2	0.17	0.01
32.9	0.477685		31.4	0.394516		4	0.494491	0.0577443		4	0.532117	0.0389908			31.8	0.645688		30.6	0.594344		4	0.46	0.02		4	0.27	0.01
35.1	0.493799		33.5	0.330204		8	0.574248	0.0594273		8	0.714837	0.0358013			33.8	0.541221		32.1	0.553831		5	0.52	0.01		5	0.22	0
37.3	0.529616		35.6	0.282678		15	0.802768	0.0391848		15	0.914131	0.0850064			35.8	0.644881		33.6	0.553984		8	0.68	0.01		8	0.36	0
39.4	0.505822		37.6	0.30034		20	0.885044	0.123947		20	0.888671	0.0780145			37.7	0.549133		35.2	0.527433		10	0.7	0.02		10	0.34	0.04
41.6	0.470131		39.7	0.310047		30	0.901851	0.072006		30	0.830115	0.0736002			39.7	0.547599		36.7	0.472424		15	0.74	0.02		15	0.45	0.01
43.8	0.44854		41.8	0.289756		40	0.913777	0.0415641		40	0.842676	0.0623627			41.7	0.525236		38.2	0.460293		20	0.88	0.02		20	0.53	0.02
46	0.440294		43.9	0.291037		60	0.928112	0.0306416		60	0.917863	0.0680013			43.6	0.532825		39.7	0.487225		30	0.91	0.02		30	0.58	0.02
48.2	0.416185		46	0.290497		80	0.909413	0.109201		80	0.888929	0.065906			45.6	0.507314		41.3	0.558256		40	0.93	0.02		40	0.64	0.02
50.3	0.429593		48.1	0.24351											47.6	0.495527		42.8	0.52255		60	0.91	0.02		60	0.77	0.02
52.5	0.358903		50.1	0.304857											49.5	0.457906		44.3	0.466702		80	0.92	0.03		80	0.81	0.01
54.7	0.406932		52.2	0.211085											51.5	0.517244		45.8	0.389033
56.9	0.32957		54.3	0.279105											53.5	0.471388		47.4	0.437633
59.1	0.27405		56.4	0.26488											55.4	0.505942		48.9	0.478604
61.3	0.353175		58.5	0.220118											57.4	0.402282		50.4	0.37263
63.4	0.290227		60.6	0.23623											59.4	0.488584		51.9	0.404063
65.6	0.332087		62.7	0.242769											61.4	0.432395		53.4	0.428783
67.8	0.250822		64.8	0.209534											63.3	0.433525		55	0.260552
70	0.313266		66.8	0.241151											65.3	0.435463		56.5	0.366679
72.2	0.292368		68.9	0.247218											67.3	0.38775		58	0.363246
74.4	0.228665		71	0.244589											69.2	0.455726		59.6	0.386668
76.6	0.246353		73.1	0.235488											71.2	0.377659		61.1	0.365763
78.7	0.246731		75.2	0.271757											73.2	0.38105		62.6	0.311365
80.9	0.231938		77.3	0.240005											75.2	0.346981		61.3	0.346766
83.1	0.285443		79.3	0.199557											77.1	0.322277		65.6	0.321131
85.3	0.162759		81.4	0.20677											79.1	0.367325		67.2	0.386287
87.4	0.230113		83.5	0.176367											81.1	0.340684		68.7	0.414974
89.6	0.214061		85.6	0.19322											83	0.299672		70.2	0.354624
91.8	0.205815		87.7	0.15075											85	0.355296		71.7	0.344477
94	0.191148		89.8	0.177985											87	0.288693		73.2	0.438091
96.2	0.2089		91.9	0.217691											88.9	0.362643		74.8	0.393764
98.3	0.2529		94	0.106459											90.9	0.260679		76.3	0.383769
100.5	0.223377		96.1	0.123178											92.9	0.300156		77.8	0.336542
102.7	0.228161		98.1	0.158232											94.9	0.304274		79.3	0.316553
104.9	0.134873		100.2	0.183984											96.8	0.267299		80.9	0.331049
107.1	0.214628		102.3	0.161468											98.8	0.321389		82.4	0.428096
109.3	0.150484		104.4	0.177108											100.8	0.24647		83.9	0.311212
111.5	0.155646		106.5	0.15439											102.7	0.196981		85.4	0.305261
113.7	0.168865		108.6	0.182501											104.7	0.307422		86.9	0.32876
115.9	0.169557		110.7	0.185805											106.7	0.170501		88.5	0.331354
118	0.132293		112.8	0.0892012											108.7	0.277955		90	0.24125
120.2	0.127509		114.9	0.106392											110.6	0.271012		91.5	0.307779
122.4	0.10617		117	0.15621											112.6	0.198596		93	0.347376
124.6	0.149855		119.1	0.179737											114.6	0.227982		94.5	0.224922
126.8	0.176608		121.1	0.148458											116.5	0.204086		96.1	0.317316
129	0.0858375		123.2	0.129919											118.5	0.259387		97.6	0.362177
131.2	0.11429		125.3	0.131469											120.5	0.245986		99.1	0.297784
133.3	0.130971		127.4	0.126009											122.5	0.174699		100.6	0.355463
135.5	0.133552		129.5	0.17003											124.4	0.28514		102.2	0.327158
137.7	0.121403		131.5	0.140031											126.4	0.163881		103.7	0.258034
139.9	0.134811		133.7	0.0933808											128.4	0.243644		105.2	0.316171
142.1	0.171068		135.7	0.0844149											130.3	0.179705		106.7	0.360041
144.3	0.128327		137.8	0.0966167											132.3	0.222735		108.2	0.283822
146.4	0.120207		140	0.137739											134.3	0.172035		109.8	0.268639
148.7	0.139846		142	0.0801678											136.2	0.114796		111.3	0.291681
150.8	0.138336		144.1	0.128099											138.2	0.171632		112.8	0.238884
153	0.140287		146.2	0.112189											140.2	0.249053		114.3	0.228508
155.2	0.099623		148.3	0.0690446											142.1	0.19569		115.8	0.269631
157.4	0.144253		150.4	0.105448											144.1	0.19246		117.4	0.245522
159.6	0.112401		152.5	0.089336											146.1	0.180593		118.9	0.249337
161.8	0.0669533		154.6	0.0841452											148	0.167837		120.4	0.291681
163.9	0.0371792		156.7	0.132346											150	0.176072		121.9	0.272683
166.1	0.133866		158.8	0.134975											152	0.220071		123.5	0.229882
168.3	0.102141		160.9	0.127155											154	0.113747		125	0.332117
170.5	0.157975		163	0.0670222											155.9	0.154597		126.5	0.228279
172.7	0.152751		165.1	0.0879204											157.9	0.178736		128	0.215233
174.9	0.127823		167.1	0.173468											159.8	0.133688		129.5	0.256737
177.1	0.154828		169.2	0.0877855											161.8	0.147331		131.1	0.270547
179.3	0.164522		171.3	0.112998											163.8	0.159764		132.6	0.228585
181.5	0.0853969		173.5	0.15075											165.8	0.133042		134.1	0.250863
183.7	0.0893626		175.5	0.0722131											167.7	0.103898		135.6	0.224083
185.9	0.0747588		177.6	0.150615											169.7	0.180674		137.1	0.270699
188.1	0.103022		179.8	0.177445											171.7	0.153951		138.7	0.253915
190.3	0.117752		181.9	0.115425											173.7	0.103736		140.2	0.240105
192.5	0.0596514		184	0.129717											175.6	0.124404		141.7	0.187614
194.7	0.122032		186	0.0918303											177.6	0.0483543		143.2	0.181129
196.9	0.105477		188.1	0.0601461											179.6	0.157504		144.8	0.238961
199.1	0.128768		190.2	0.0899428											181.5	0.174054		146.3	0.25483
201.2	0.15061		192.3	0.116301											183.5	0.175022		147.8	0.32937
203.4	0.0938318		194.4	0.098302											185.5	0.124807		149.3	0.223244
205.7	0.0839491		196.5	0.0867069											187.5	0.141842		150.8	0.27749
207.9	0.0199317		198.6	0.133694											189.5	0.129732		152.4	0.270623
210.1	0.0937059		200.7	0.120144											191.4	0.0857331		153.9	0.234383
212.3	0.120647		202.8	0.0795611											193.4	0.15928		155.4	0.191581
214.5	0.041082		204.9	0.0856283											195.4	0.118591		156.9	0.224922
216.7	0.0798575		207	0.127762											197.3	0.142487		158.4	0.218437
218.9	0.107491		209.1	0.157289											199.3	0.100991		160	0.246819
221	0.0987417		211.2	0.148592											201.3	0.126826		161.5	0.219048
223.2	0.0809906		213.3	0.0665503											203.3	0.180916		163	0.241402
225.4	0.0857746		215.4	0.104032											205.2	0.165335		164.5	0.194023
227.6	0.079228		217.5	0.0774039											207.2	0.170501		166.1	0.194709
229.8	0.0641207		219.6	0.102279											209.2	0.0868633		164.8	0.221565
232	0.174216		221.7	0.0829992											211.1	0.127471		169.1	0.211189
234.2	0.104848		223.8	0.0853587											213.1	0.189393		170.6	0.180671
236.4	0.128893		225.9	0.0575844											215.1	0.124888		172.1	0.187233
238.6	0.0647502		228	0.123582											217	0.155647		173.7	0.227593
240.8	0.0390677		230.1	0.0991784											219	0.0976814		175.2	0.199669
243	0.115737		232.2	0.0569102											221	0.106885		176.7	0.180366
245.2	0.0883554		234.3	0.0931786											223	0.12949		178.2	0.227364
247.4	0.0930765		236.4	0.0767972											224.9	0.0829882		179.7	0.204628
249.6	0.109065		238.5	0.10538											226.9	0.100507		181.3	0.222023
251.8	0.084012		240.6	0.0646628											228.9	0.143376		182.8	0.193336
254	0.0937059		242.6	0.0126871											230.9	0.058365		184.3	0.196769
256.2	-0.00493253		244.7	0.0652695											232.9	0.0938062		185.8	0.241097
258.4	0.117248		246.8	0.099448											234.9	0.0507763		187.4	0.152976
260.6	0.099623		248.9	0.115425											236.9	0.0479506		188.9	0.141074
262.8	0.0659462		251	0.0956055											238.8	0.14499		190.4	0.173957
265	0.0875371		253.1	0.0561013											240.8	0.126341		191.9	0.200126
267.2	0.0808017		255.2	0.0581911											242.8	0.0577999		193.4	0.197075
269.4	0.110891		257.3	0.0855609											244.8	0.0988116		195	0.190437
271.6	0.0546786		259.4	0.0389783											246.7	0.0913843		196.5	0.198753
273.8	0.129586		261.5	0.0858306											248.7	0.163558		198	0.169379
276	0.0955944		263.6	0.0639886											250.7	0.0370519		199.5	0.1603
278.2	0.0641207		265.7	0.0246866											252.7	0.0684565		201	0.194328
280.4	0.0225755		267.8	0.0954707											254.7	0.0829075		202.6	0.180061
282.6	0.0323952		269.9	0.0763927											256.7	0.0431067		204.1	0.1529
284.8	0.01477		272	0.0382367											258.6	0.112052		205.6	0.143821
287	0.0441034		274.1	0.0502363											260.6	0.0980043		207.1	0.198066
289.2	0.0941466		276.2	0.0068221											262.6	0.0907384		208.7	0.252389
291.5	0.00230641		278.3	0.0592697											264.5	0.0801626		210.2	0.21592
293.7	0.1017		280.4	0.0390457											266.5	0.0842799		211.7	0.212486
295.9	0.051783		282.5	0.0424838											268.5	0.131266		213.2	0.167167
298	0.0979864		284.6	0.0719434											270.5	0.123919		214.7	0.227135
300.2	0.0539862		286.7	0.0789544											272.4	0.121982		216.3	0.215385
302.4	0.0763954		288.8	0.109695											274.4	0.032208		217.8	0.10697
304.7	0.0849563		290.9	0.040394											276.4	0.108822		219.3	0.142142
306.9	0.0539862		293	0.0607528											278.4	0.106966		220.8	0.141303
309.1	-0.0146264		295.1	0.126346											280.4	0.0795167		222.3	0.13703
311.3	0.0442923		297.3	0.0914933											282.4	0.137724		223.9	0.149619
313.5	0.0930135		299.4	0.0303494											284.4	0.137966		225.4	0.196617
315.7	0.041082		301.5	0.0633145											286.4	0.0964704		226.9	0.167014
317.9	0.0575112		303.6	0.0406636											288.3	0.0998611		228.4	0.146415
320.1	0.00715336		305.7	0.0668874											290.3	0.0724123		230	0.13848
322.3	0.0202464		307.8	0.0316302											292.3	0.0867019		231.5	0.173499
324.5	0.0754512		309.9	0.0681008											294.3	0.0490809		233	0.171592
326.7	0.0179173		312	0.03372											296.3	0.0429453		234.5	0.173805
329	0.0772767		314.1	0.0553597											298.3	0.103171		236	0.123373
331.2	0.0282407		316.2	0.00554125											300.2	0.118187		237.6	0.189292
333.4	0.027863		318.3	0.0749096											302.2	0.085168		239.1	0.232018
335.6	0.0390047		320.4	0.0225294											304.2	0.047547		240.6	0.170905
337.8	0.042215		322.5	0.0749096											306.2	0.0733811		242.1	0.106054
340	-0.010346		324.6	0.117852											308.2	0.0411692		243.6	0.126502
342.2	0.0269818		326.7	0.0459893											310.2	0.0280099		245.2	0.127951
344.4	0.0247786		328.9	0.0482139											312.2	0.0589302		246.7	0.190666
346.6	0.0461178		331	0.0743029											314.2	0.0435104		248.2	0.106665
348.8	0.0343466		333.1	0.0942572											316.1	0.0849258		249.7	0.183647
351.1	0.0686529		335.2	0.0569102											318.1	0.0024987		251.3	0.111014
353.3	0.0216312		337.3	0.0544159											320.1	0.0133167		252.8	0.200813
355.5	0.00904178		339.4	0.0340571											322.1	0.0957438		254.3	0.183189
357.7	0.00111041		341.5	0.0137657											324.1	0.0414114		255.8	0.163505
359.9	0.0415855		343.6	0.0504385											326.1	0.115442		257.3	0.194328
362	-0.0179626		345.7	0.112661											328.1	0.0566697		258.9	0.142752
364.3	0.0225125		347.8	0.0567754											330.1	0.0816158		260.4	0.182579
366.5	0.0356055		349.9	0.0316302											332.1	0.102929		261.9	0.150611
368.7	0.0172249		352	0.081179											334.1	0.0787094		263.4	0.154349
370.9	0.0894885		354.1	0.0313606											336	0.0731389		264.9	0.193184
373.1	-0.0169555		356.2	0.0312257											338	0.113505		266.5	0.177238
375.3	0.0349131		358.3	0.0304168											340	0.0435104		268	0.206077
377.5	0.0753253		360.4	0.0521913											342.1	0.00919943		269.5	0.151908
379.7	0.013511		362.5	0.0356076											344	0.028898		271	0.158927
382	0.0342837		364.6	0.0227317											346	0.107531		272.6	0.0795037
384.2	0.00325062		366.7	0.0537418											348	0.0511799		274.1	0.0819451
386.4	-0.0133675		368.9	0.0331133											350	0.0946136		275.6	0.125967
388.6	0.0304439		371	0.08819											352	0.0565082		277.1	0.153357
390.8	0.0257228		373.1	0.0676964											354	0.0548936		278.6	0.126349
393	0.0339689		375.2	-0.000593364											356	0.0720894		280.2	0.177314
395.3	-0.00902411		377.3	0.108414											358	0.0398775		281.7	0.151832
397.5	0.0658203		379.4	0.0644605											359.9	0.0766911		283.2	0.186317
399.7	0.0425927		381.5	0.101673											361.9	0.0380206		284.7	0.121542
401.9	0.0403266		383.6	0.0659436											363.9	0.0673263		286.2	0.129859
404.1	-0.00285527		385.8	0.00911416											365.9	0.119398		287.8	0.194099
406.3	0.015903		387.9	0.0843475											367.9	0.0368097		289.3	0.176627
408.5	0.00633504		390	0.0804375											369.9	0.123758		290.8	0.209129
410.7	0.00343946		392.1	0.0376974											371.9	0.0341455		292.3	0.174491
412.9	0.0158401		394.2	0.0530002											373.9	0.0789516		293.9	0.149085
415.1	0.051783		396.3	0.0386412											375.9	0.0152543		295.4	0.217293
417.3	0.0322693		398.4	0.0124174											377.9	0.0240541		296.9	0.132147
419.5	0.0376828		400.5	0.0745725											379.9	0.0214706		298.4	0.196541
421.8	0.0160289		402.6	0.0732243											381.9	0.0889623		299.9	0.156486
424	0.0216312		404.8	0.0436298											383.8	0.0830689		301.5	0.165183
426.2	0.0131334		406.8	0.0923022											385.8	0.0465782		303	0.115286
428.4	0.0463066		408.9	0.0910888											387.8	0.049646		304.5	0.124442
430.6	0.0692824		411	0.0190913											389.8	0.0676492		306	0.165488
432.8	0.0155254		413.1	0.0141702											391.8	0.0209863		307.5	0.192802
435	0.0181691		415.3	0.0863024											393.8	0.0364867		309.1	0.172202
437.2	0.031514		417.4	0.0867743											395.8	0.0168689		310.6	0.176704
439.5	0.0538603		419.5	0.0722131											397.8	0.0713628		312.1	0.129096
441.7	0.0155883		421.6	0.0383716											399.7	0.0718472		313.6	0.210731
443.9	0.0701007		423.7	0.0612247											401.7	0.0233275		315.2	0.176399
446.1	0.0561264		425.8	0.0542811											403.7	0.0352758		316.7	0.169227
448.3	0.0201205		427.9	0.0411355											405.7	0.0117828		318.2	0.161597
450.5	0.00954535		430.1	-0.00902003											407.7	0.154113		319.7	0.162513
452.7	-0.00531022		432.2	0.0825947											409.7	0.0627245		321.2	0.141837
454.9	0.0220719		434.3	0.0250237											411.6	0.111567		322.8	0.155417
457.2	0.0172249		436.4	-0.00268318											413.7	0.0275255		324.3	0.16381
459.4	0.0415855		438.5	0.0451803											415.7	0.0863789		325.8	0.134513
461.6	0.0617287		440.6	0.0260349											417.7	0.058365		327.3	0.172355
463.8	0.0910621		442.7	0.0265742											419.7	0.015335		328.8	0.179908
466	0.00362831		444.8	0.0473375											421.7	0.026476		330.4	0.139701
468.2	0.0255969		446.9	0.0149791											423.7	0.0477084		331.9	0.176093
470.4	-0.0350214		449	0.0062828											425.7	-0.00468643		333.4	0.147559
472.7	0.0261005		451.1	0.0496296											427.7	-0.0121137		334.9	0.0913294
474.9	-0.0207323		453.2	0.0370907											429.6	0.0540863		336.5	0.167625
477	-0.0134304		455.3	0.0715389											431.6	0.043026		338	0.12139
479.2	-0.0214247		457.5	0.0161926											433.6	0.0267182		339.5	0.151832
481.4	0.065002		459.6	0.0186194											435.6	0.0169497		341	0.151755
483.6	0.00280999		461.7	0.0542811											437.5	0.0528753		342.5	0.15702
485.8	-0.0352102		463.8	0.0550901											439.5	0.0766104		344.1	0.195472
488	0.00929357		465.9	0.0495622											441.5	0.0414114		345.6	0.167014
490.2	-0.0138081		468	0.0153162											443.5	0.110598		347.1	0.118567
492.4	0.0160919		470.2	0.0861002											445.6	0.0663575		348.6	0.100485
494.6	0.0383123		472.3	-0.00457075											447.6	0.0594953		350.1	0.150992
496.8	0.0340948		474.4	0.0567754											449.5	0.087267		351.7	0.122992
499	0.0459919		476.5	0.0285966											451.6	0.102929		353.2	0.208748
501.3	0.0307586		478.6	0.00951864											453.6	0.0408463		354.7	0.13581
503.5	-0.00291822		480.7	0.0200351											455.6	0.0880743		356.2	0.124899
505.7	0.0323323		482.8	0.0699884											457.5	0.0242155		357.8	0.255288
507.9	-0.00109274		484.9	0.0478768											459.5	-0.0338306		359.3	0.10346
510.1	-0.0101572		487	0.00877709											461.6	0.0369711		360.8	0.187919
512.4	0.0791022		489.1	0.0352705											463.5	0.0169497		362.3	0.151526
514.6	0.0534826		491.3	0.0614943											465.5	0.0512606		363.8	0.106054
516.8	0.0381864		493.4	0.0636516											467.5	0.111648		365.4	0.089651
519	0.0118744		495.5	0.0476746											469.5	0.0167075		366.9	0.104757
521.2	-0.0564864		497.6	-0.0374685											471.5	0.0234082		368.4	0.141227
523.4	0.00532788		499.8	-0.0174467											473.5	0.0413306		369.9	0.122382
525.6	-0.0397424		501.9	0.0347986											475.5	0.0073426		371.4	0.158393
527.9	0.00331357		504	0.0529328											477.5	0.018968		373	0.120932
530.1	0.0300032		506.1	0.00048525											479.5	0.0662767		374.5	0.154273
532.3	0.00312473		508.2	0.0540114											481.5	0.0406848		376	0.0699668
534.5	0.0512794		510.3	-0.0194017											483.5	-0.0425496		377.5	0.112311
536.8	0.0668274		512.4	0.0135634											485.5	-0.0212364		379.1	0.0797326
539	0.0497058		514.5	0.0178779											487.5	0.0315621		380.6	0.124213
541.2	0.024338		516.7	-0.000660777											489.5	0.109387		382.1	0.13436
543.4	-0.00121864		518.8	0.073022											491.5	0.000561134		383.6	0.134513
545.6	0.0201205		520.8	0.0271135											493.5	-0.0196218		385.1	0.066915
547.8	0.0215053		522.9	0.0331807											495.5	-0.0076735		386.7	0.16442
550	-0.0197252		525.1	-0.0162333											497.5	0.0482736		388.2	0.140006
552.3	0.0395712		527.2	0.0631797											499.5	0.0263953		389.7	0.0946864
554.5	0.013511		529.3	0.0287314											501.5	-0.00161862		391.2	0.0911006
556.7	0.00205462		531.4	0.00608056											503.5	0.0536826		392.7	0.10964
558.9	0.0198687		533.5	0.00715917											505.5	0.0314006		394.3	0.140921
561.1	0.0471249		535.7	0.0209115											507.5	0.0426224		395.8	0.154197
563.4	-0.0155077		537.8	0.0429557											509.5	0.0958245		397.3	0.122382
565.6	-0.0506323		539.9	0.0126197											511.5	0.0600604		398.8	0.0759178
567.8	-0.0567382		542	0.0350009											513.5	0.031885		400.4	0.193565
570	0.00948241		544.2	0.0350009											515.5	0.0467397		401.9	0.15908
572.2	0.00941946		546.3	0.0427534											517.5	0.068295		403.4	0.110556
574.5	0.0462436		548.4	0.0877181											519.5	0.0674877		404.9	0.114142
576.7	-0.0837426		550.5	0.0503037											521.5	0.0422994		406.4	0.161826
578.9	-0.0425121		552.6	-0.0489287											523.5	0.100991		408	0.139853
581.1	-0.0104089		554.7	0.0452477											525.5	0.0686987		409.5	0.167701
583.3	-0.0112273		556.8	0.0511801											527.5	0.0490002		411	0.0880488
585.5	0.0519089		559	0.0136309											529.5	0.0591723		412.5	0.0975094
587.8	0.0587702		561.1	0.0523261											531.5	0.0552165		414	0.123602
590	-0.0471072		563.2	0.00169869											533.5	0.0536019		415.6	0.15969
592.2	0.0128816		565.3	0.0428208											535.5	-0.0624096		417.1	0.138327
594.4	0.0181691		567.4	0.0381019											537.5	0.0169497		418.6	0.124365
596.7	0.0262893		569.6	-0.0479175											539.5	0.0603026		420.1	0.060964
598.9	0.00482431		571.7	-0.0273565											541.5	-0.00751204		421.7	0.0704246
601.1	-0.0573677		573.8	0.0570451											543.5	0.0414921		423.2	0.154502
603.3	0.00885293		575.9	0.0515846											545.5	0.0332575		424.7	0.100714
605.5	-0.00121864		578	0.0720108											547.5	0.0425416		426.2	0.13703
607.8	0.087663		580.2	0.00702434											549.5	0.0163845		427.8	0.044179
610	0.00658683		582.3	0.0627752											551.5	0.00209504		429.3	0.0960597
612.2	-0.0263346		584.4	0.0139679											553.5	0.0372133		430.8	0.103766
614.4	0.0596514		586.5	0.0368885											555.5	0.111083		432.3	0.0656943
616.6	0.0129445		588.6	0.0140353											557.5	0.0188872		433.8	0.0190016
618.8	0.0193022		590.8	0.0778758											559.5	0.0699904		435.4	0.128256
621.1	0.0500834		592.8	0.030619											561.5	-0.0312472		436.9	0.0872095
623.3	0.051846		595	0.00210317											563.5	-0.00452496		438.4	0.15084
625.5	-0.022243		597.1	0.0336526											565.5	0.0597375		439.9	0.0903376
627.8	-0.0151929		599.2	0.0451129											567.5	0.025588		441.4	0.131461
630.1	0.0232679		601.3	0.0126871											569.5	-0.0138898		443	0.109106
632.3	0.00249525		603.4	0.0271135											571.5	0.000641866		444.5	0.121085
634.6	0.0283666		605.5	-0.00571678											573.5	-0.00266813		446	0.104071
636.8	-0.0152559		607.7	-0.0295137											575.5	0.0138819		447.5	0.134818
639.1	0.00230641		609.8	0.0254282											577.5	0.00928016		449.1	0.147483
641.4	0.036235		611.9	0.00911416											579.5	-0.0425496		450.6	0.118567
643.6	0.0724927		614.1	-0.0295137											581.5	0.0347106		452.1	0.107046
645.9	0.00293589		616.2	-0.0462996											583.5	0.0249421		453.6	0.126044
648.1	-0.0206064		618.3	8.07698e-05											585.5	0.0615943		455.2	0.165946
650.4	-0.00606558		620.4	-0.0258734											587.5	0.0564275		456.7	0.160071
652.7	0.0415855		622.5	0.0374952											589.5	0.0600604		458.2	0.0976619
654.9	-0.017522		624.6	0.023271											591.5	0.00742333		459.7	0.0955257
657.2	0.0706672		626.8	0.0160577											593.5	0.041815		461.2	0.132681
659.4	-0.0105348		628.9	0.00884451											595.5	0.0459323		462.8	0.125357
661.7	0.0709819		631	-0.0107728											597.5	0.0117828		464.3	0.147254
663.9	-0.00524727		633.1	0.0308213											599.5	0.0654694		465.8	0.11048
666.2	0.00274704		635.2	0.00918157											601.5	-0.00831935		467.3	0.132834
668.4	0.0439775		637.3	0.0139679											603.5	0.0282521		468.9	0.0801903
670.7	-0.0240685		639.5	0.0093164											605.5	0.00120699		470.4	0.0486041
672.9	0.0061462		641.7	0.0120129											607.5	0.101234		471.9	0.136496
675.2	0.0284296		643.8	0.0188217											609.5	0.0480314		473.4	0.13436
677.5	0.0575112		646	0.00769848											611.5	0.0420572		475	0.0965938
679.7	-0.0560458		648.1	0.0623707											613.5	0.0290594		476.5	0.181281
682	-0.00128159		650.3	0.00897933											615.4	0.0372133		478	0.0665335
684.2	-2.26393e-05		652.4	0.0419445											617.4	0.0145277		479.5	0.07958
686.5	0.0218201		654.6	0.0223946											619.4	-0.0152623		481	0.090948
688.7	0.00331357		656.7	0.0405962											621.4	-0.0109028		482.6	0.0952968
688.2	-0.00386243		658.9	0.0470005											623.4	-0.0512686		484.1	0.0317429
693.3	0.0383752		661	0.048551											625.4	-0.0170384		485.6	0.132605
695.5	-0.00543611		663.2	0.0713367											627.4	0.035195		487.1	0.12612
697.8	0.042278		665.4	0.0203048											629.4	-0.0255152		488.7	0.084234
700.1	0.0376199		667.5	0.0277202											631.4	0.0393931		490.2	0.0916346
702.4	0.026667		669.7	-0.0171096											633.4	0.0260724		491.7	0.101019
704.6	-0.017522		671.8	-0.0148176											635.4	-0.0268069		493.2	0.133521
706.9	0.00186578		674	0.0320347											637.4	0.0202597		494.8	0.0968227
709.2	-0.0316222		676.2	0.0145072											639.4	-0.0303591		496.3	0.135199
711.5	0.00583146		678.3	-0.0119188											641.4	0.0910614		497.8	0.135428
713.7	-0.0132416		680.5	0.0783477											643.4	0.0288172		499.3	0.0805718
716	-0.00889821		682.7	-0.0506141											645.4	0.0301089		500.9	0.11315
718.3	-0.0673133		684.8	-0.00564936											647.4	-0.0202676		502.4	0.125205
720.5	0.00633504		687	-0.0120536											649.4	0.021067		503.9	0.117194
722.8	0.0114338		689.1	0.00965347											651.4	-0.0766184		505.4	0.114599
725.1	-0.00392537		691.3	0.0118107											653.4	0.0155772		507	0.157249
727.3	0.0214424		693.4	-0.00248094											655.4	0.0215514		508.5	0.095602
729.6	0.0417114		695.6	0.00992312											657.4	-0.00387911		510	0.0599721
731.8	0.0139517		697.8	0.0156533											659.4	0.0192909		511.5	0.0350999
734.1	-0.0190957		699.9	0.0345964											661.4	-0.0290674		513	0.0779778
736.3	0.0293738		702.1	0.0190913											663.4	-0.0406928		514.6	0.101553
738.6	0.00331357		704.2	0.0341245											665.4	0.0155772		516.1	0.162742
740.8	-0.00386243		706.4	0.0347986											667.4	0.11302		517.6	0.0809533
743.1	0.0187357		708.5	0.0277877											669.4	0.0136397		519.1	0.0226638
745.3	0.0225755		710.7	0.0544833											671.4	0.0370519		520.7	0.082937
747.6	0.0534826		712.9	-0.0189298											673.4	0.0179992		522.2	0.0723319
749.8	0.0440405		715	0.0450455											675.4	0.0332575		523.7	0.108038
752.1	0.0639318		717.2	0.0140353											677.4	0.0468204		525.2	0.0640158
754.3	0.0453624		719.4	0.00217058											679.4	0.0220358		526.8	0.065618
756.6	0.0140146		721.5	-0.0117166											681.3	0.0238926		528.3	0.143515
758.9	-0.0286637		723.7	0.052798											683.3	0.0233275		529.8	0.0941524
761.2	0.00941946		725.8	-0.00888521											685.3	0.0273641		531.3	0.0187727
763.5	0.0113708		728	0.0502363											687.4	0.0613521		532.8	0.0841577
765.7	0.0274224		730.2	-0.0123907											689.4	-0.0222052		534.4	0.151221
768	-0.0206694		732.3	-0.0113795											691.3	0.055378		535.9	0.078283
770.3	-0.0131157		734.5	0.0404614											693.4	0.030997		537.4	0.10636
772.6	-0.0224319		736.6	0.0675615											695.4	0.123354		538.9	0.0930842
774.9	0.00526494		738.8	-0.00875038											697.4	0.00387113		540.5	0.0428057
777.1	-0.0148782		740.9	0.028327											699.4	0.059576		542	0.110708
779.4	0.0376828		743.1	-0.0272216											701.4	-0.0225281		543.5	0.101934
781.7	0.00664978		745.3	0.000552663											703.4	-0.0570006		545	0.112616
783.9	-0.0200399		747.4	0.0383041											705.4	0.0146085		546.6	0.042119
786.2	0.0112449		749.6	0.0101928											707.5	-0.0465862		548.1	0.0499774
788.4	0.00941946		751.8	0.028327											709.5	0.00597016		549.6	0.0463916
790.7	-0.00921295		753.9	0.0346638											711.5	0.0898504		551.1	-0.00381067
793	0.0101748		756.1	-0.0101661											713.5	0.0453672		552.7	0.07752
795.3	0.00696451		758.3	0.031428											715.5	0.0391509		554.2	0.143515
797.6	-0.0705236		760.4	-0.013739											717.5	0.0633704		555.7	0.0438738
799.9	-0.0124862		762.6	-0.0165029											719.5	0.0106526		557.2	0.0664572
802.1	-0.0107237		764.8	0.028664											721.5	-0.060795		558.8	0.0830896
804.4	0.0304439		766.9	0.0132264											723.5	0.0948558		560.3	0.128333
806.7	-0.0221172		769.1	0.0157207											725.6	-0.0608757		561.8	-0.014492
808.9	-0.0286637		771.2	0.0696513											727.6	0.0199367		563.3	0.0575307
811.1	0.0049502		773.3	0.0678986											729.5	0.0481121		564.8	0.0962123
813.4	-0.0114161		775.5	-0.0272891											731.5	0.0531175		566.4	0.0823266
815.7	0.0614769		777.7	0.0250911											733.5	-0.0261611		567.9	0.0917109
818	0.0188616		779.8	0.0444388											735.5	0.0540863		569.4	0.101095
820.3	-0.0010298		782	0.0271809											737.5	-0.0197833		570.9	0.0900324
822.6	0.0226384		784.2	0.0785499											739.5	0.0224394		572.5	0.078283
824.9	-0.0582489		786.3	0.0458544											741.5	-0.0270491		574	0.128256
827.1	0.00111041		788.5	-0.0134019											743.5	0.0261531		575.5	0.13291
829.4	0.0105525		790.7	-0.0427941											745.5	0.0359216		577	0.0372361
831.7	0.0245268		792.8	0.043495											747.5	0.0227624		578.6	0.10964
834	0.00312473		795	-0.0198062											749.5	-0.0138898		580.1	0.117041
836.2	0.0558746		797.1	0.0264394											751.5	0.0533597		581.6	0.0474597
838.5	0.0352908		799.3	0.0017661											753.5	0.0386665		583.1	0.073629
840.7	-0.0156965		801.5	0.00661986											755.5	0.0209863		584.6	0.111929
843	-0.0178367		803.7	-0.0113121											757.5	0.0299475		586.2	0.0703483
845.3	-0.000211481		805.8	0.0441691											759.5	0.0573963		587.7	0.0769097
847.6	0.00941946		808	0.00635021											761.5	-0.00137643		589.2	0.0618032
849.9	0.0646243		810.1	0.0132264											763.6	-0.0268069		590.7	0.0373887
852.1	0.0843897		812.3	0.0227317											765.6	0.0175148		592.3	0.109183
854.4	-0.0150671		814.5	0.0428882											767.6	-0.0280179		593.8	0.0246474
856.7	-0.00392537		816.6	-0.0146153											769.6	0.040927		595.3	0.0843866
859	0.0428445		818.8	0.0380345											771.6	0.0466589		596.8	0.0639395
861.3	0.00476136		821	-0.0152895											773.6	-0.0058974		598.4	0.037465
863.6	-0.0100313		823.1	-0.0208848											775.6	0.0433489		599.9	0.0527241
865.8	-0.013934		825.3	-0.0112447											777.6	-0.0388359		601.4	0.0801141
868.1	-0.0309298		827.5	0.0292708											779.6	0.0340648		602.9	0.100943
870.4	-0.0267123		829.6	0.00702434											781.6	-0.0448908		604.5	0.10697
872.7	0.0346613		831.8	-0.0181208											783.6	0.00161065		606	-0.00716766
874.9	0.0167843		834	0.00938381											785.6	0.0187258		607.5	0.127799
877.2	-0.030615		836.2	0.0310909											787.6	-0.0225281		609	0.0701194
879.5	-0.059382		838.3	-0.0140086											789.6	0.0133975		610.5	0.0836999
881.8	-0.00600264		840.5	0.0556968											791.6	0.00387113		612.1	0.0359391
884.1	-0.0436451		842.7	0.0037885											793.7	-0.0113064		613.6	0.0938472
886.4	0.0282407		844.8	0.0574495											795.7	-0.00718911		615.1	0.0383806
888.7	0.0313881		847	0.0186194											797.6	0.0344684		616.6	0.102011
890.9	0.0156512		849.2	-0.00450334											799.7	-0.00121496		618.2	0.0486041
893.2	0.0476914		851.3	0.00190093											801.7	0.0666804		619.7	0.0563099
895.5	-0.0111643		853.5	-0.00106526											803.7	0.0181606		621.2	0.122763
897.8	-0.0178997		855.7	0.0246192											805.7	0.0136397		622.8	0.070806
900.1	0.0155254		857.8	0.0047997											807.7	-0.0465054		624.3	0.0421953
902.4	0.0295626		860	-0.00537971											809.7	0.0241348		625.8	0.0983486
904.6	-0.040246		862.2	0.0308887											811.7	0.0187258		627.4	0.0851495
906.9	-0.0786439		864.3	-0.0169074											813.7	0.0663575		628.9	0.0851495
909.2	0.0237085		866.5	0.00587832											815.7	-0.000407646		630.4	0.107199
911.5	-0.00247759		868.7	-0.00322248											817.7	0.0333382		632	0.118719
913.8	0.0629247		870.9	-0.0466367											819.7	0.039716		633.5	0.0695853
916.1	0.0439146		873.1	0.01626											821.7	0.0121865		635.1	0.0618795
918.3	0.00218052		875.2	-0.0127952											823.8	0.0405233		636.6	0.0414324
920.6	-0.00700979		877.4	-0.000795604											825.8	-0.0327811		638.2	0.0840814
922.9	0.0144552		879.6	0.0290685											827.8	-0.00056911		639.7	0.00801509
925.1	0.0224496		881.7	-0.00389662											829.8	-0.0748423		641.3	0.0286148
927.5	0.0645613		883.8	0.00810296											831.8	0.0367289		642.8	0.0580647
929.7	-0.0224319		886	-0.0359854											833.8	-0.0212364		644.4	0.0613454
932	0.0288702		888.2	-0.0231768											835.9	0.00758479		645.9	0.106588
931.5	-0.0440858		890.4	-0.025806											837.9	-0.0978508		647.5	0.119025
936.6	0.000480939		892.6	0.000552663											839.9	-0.00864228		649	0.0656943
938.9	-0.00417716		894.7	0.0190913											841.9	-0.000326914		650.6	0.0385332
941.2	0.0392565		896.9	-0.0484568											843.9	-0.0204291		652.1	0.108954
943.5	-0.0325035		899.1	0.024417											845.9	0.0263145		653.6	0.0603536
945.8	0.0096083		901.2	0.0155184											847.9	0.0355987		655.2	-0.0081595
948.1	-0.00870937		903.4	0.0246866											849.9	0.027687		656.7	0.0975857
950.4	0.00488725		905.6	0.0151814											851.9	-0.0166347		658.3	0.0536396
952.7	-0.0310557		907.7	-0.0235813											853.9	-0.00323326		659.8	0.021443
955	0.0096083		909.9	-0.0150872											855.9	-0.0381094		661.4	0.0193068
957.2	-0.00266643		912.1	0.0161926											858	-0.0131633		662.9	0.0396776
959.6	0.0294997		914.2	0.0252934											860	-0.0281794		664.5	0.0727134
961.8	0.00671272		916.4	0.0332481											862	-0.0802513		666	0.0634054
964.1	-0.0241315		918.6	-0.00052595											864	0.0110563		667.6	0.078817
966.4	-0.0380428		920.8	-0.0022787											866	0.0636126		669.2	0.0104565
968.7	0.0150218		922.9	-0.00153715											868	0.0107333		670.7	0.0856073
971	0.0340319		925.1	-0.0436705											870	-0.115289		672.3	0.0208327
973.3	-0.0400571		927.3	0.0128219											872	0.0552972		673.8	0.0759178
975.6	-0.00354769		929.5	-0.017986											874.1	0.0428645		675.4	0.0722556
977.9	-0.00889821		931.7	-0.0212218											876.1	0.021955		677	0.0565388
980.2	0.013574		933.9	0.0178779											878.1	-0.0226896		678.5	0.0692038
			936.1	-0.0123907											880.2	-0.0113064		680.1	0.0690512
			938.2	0.0273158											882.2	-0.0382708		681.7	0.0892695
			940.4	-0.000458537											884.3	-0.0178457		683.2	0.0543263
			942.5	0.0320347											886.3	-0.0103376		684.8	0.0739341
			944.7	-0.00146974											888.3	-0.0297133		686.3	0.108343
			946.9	-0.0243903											890.4	0.0788709		687.9	0.0575307
			949.1	-0.0284351											892.4	-0.0204291		689.5	0.0770622
			951.3	-0.0018068											894.5	0.0467397		691	0.0200697
			953.4	0.0407984											896.5	0.0221972		692.6	0.0236556
			955.6	-0.0611306											898.6	-0.0118715		694.2	0.0626425
			957.8	0.0166645											900.6	0.00274089		695.7	0.0894221
			959.9	0.00028301											902.7	-0.00977252		697.3	0.0692801
			962.1	0.00823779											904.7	0.0526331		698.8	0.0331925
			964.2	-0.0113121											906.8	0.132154		700.4	0.0681357
			966.3	-0.0340304											908.8	0.00233723		702	0.0453234
			968.4	-0.0152895											910.9	-0.0217208		703.5	0.0549366
			970.6	0.0130915											912.9	-0.00492862		705.1	0.0582173
			972.7	-0.0154243											915	0.0379399		706.7	0.0292252
			974.8	0.00709176											917	-0.0435991		708.2	0.00839656
			977	0.00304696											919.1	0.0411692		709.8	0.02892
			979.1	-0.0355135											921.1	0.0287365		711.3	0.0526478
			966.5	-0.0620743											923.2	-0.00250667		712.9	0.037465
			968.6	-0.0800737											925.2	0.139016		714.5	0.0790459
			970.8	-0.083377											927.3	0.0469819		716	0.0745445
			972.9	-0.0808153											929.3	0.0410884		717.6	0.0804955
			975.1	-0.11014											931.4	0.0929182		719.2	0.0504352
			977.2	-0.0655124											933.4	0.00257943		720.7	0.0678305
			979.4	-0.0668607											935.5	0.0168689		722.3	0.0476886
			981.6	-0.103466											937.5	0.0886394		723.8	-0.000911453
															939.6	0.0626438		725.4	0.055547
															941.6	-0.0627325		727	0.0753837
															943.7	0.060787		728.5	0.0636343
															945.7	0.0173533		730.1	0.0753075
															947.8	-0.0878401		731.7	0.0762993
															949.8	0.00718113		733.2	0.0130506
															951.9	0.0483543		734.8	0.00793879
															953.9	0.0378592		736.3	0.0730186
															956	0.00911869		737.9	0.102011
															958	0.0775792		739.5	0.0633291
															960.1	-0.0427111		741.1	0.0599721
															962.1	0.0808084		742.6	0.0177046
															964.2	0.0179992		744.1	0.0724845
															966.2	0.0362445		745.6	0.0843103
															968.3	-0.0147779		747.2	0.0789696
															970.3	-0.0249501		748.7	0.0220534
															972.4	-0.0192181		750.2	0.0724845
															974.4	-0.0166347		751.7	0.0815637
															976.5	0.0258302		753.3	0.0442553
															978.5	-0.0342342		754.8	0.0141187
															980.6	-0.0410157		756.3	0.0161024
																		757.9	0.066915
																		759.4	0.0678305
																		760.9	0.0716453
																		762.5	0.016255
																		764	0.110403
																		765.5	0.013432
																		767.1	0.095602
																		768.6	0.0372361
																		770.1	0.0652365
																		771.7	0.0610403
																		773.2	0.0676016
																		774.7	0.0637869
																		776.2	0.0556996
																		777.8	0.111242
																		779.3	0.0208327
																		780.8	0.0046581
																		782.4	0.0994167
																		783.9	-0.0482908
																		785.4	0.0939998
																		787	0.0549366
																		788.5	0.0618032
																		790	0.0539448
																		791.6	-0.035931
																		793.1	0.0679831
																		794.6	0.0426531
																		796.2	0.0275467
																		797.7	0.0357865
																		799.2	0.0444842
																		800.8	0.0553181
																		802.3	0.0603536
																		803.8	0.0752312
																		805.4	0.0678305
																		806.9	0.0208327
																		808.4	0.0479175
																		810	0.05013
																		811.5	-0.0358547
																		813	0.0499012
																		814.6	0.0448657
																		816.1	0.0585225
																		817.6	0.0655417
																		819.2	0.0827081
																		820.7	0.0194594
																		822.2	0.0387621
																		823.8	-0.00274254
																		825.3	0.0412798
																		826.8	0.0342606
																		828.3	0.0507404
																		829.9	0.0543263
																		831.4	-0.00960911
																		832.9	0.0872858
																		834.5	0.0187727
																		836	0.00687066
																		837.5	0.0809533
																		839.1	0.0853021
																		840.6	0.0155683
																		842.1	0.0725608
																		843.7	-7.22053e-05
																		845.2	0.0288437
																		846.7	-0.0132713
																		848.3	0.0122876
																		849.8	0.0643972
																		851.3	-0.0049551
																		852.8	0.0789696
																		854.4	0.0198408
																		855.9	0.104986
																		857.4	0.0412798
																		859	0.0950679
																		860.5	0.0288437
																		862	0.0325058
																		863.6	0.0801141
																		865.1	0.0573018
																		866.6	0.150611
																		868.2	0.025563
																		869.7	0.0404405
																		871.2	0.0325058
																		872.8	0.0515034
																		874.3	0.0309036
																		875.8	0.0237319
																		877.3	0.0125165
																		878.9	0.0446368
																		880.4	0.0506641
																		881.9	-0.00899874
																		883.5	0.0614217
																		885	0.0250289
																		886.6	-0.0017507
																		888.1	0.0306748
																		889.6	0.0920924
																		891.2	0.0203749
																		892.7	0.0918635
																		894.2	-0.00312401
																		895.7	-0.0289881
																		897.3	0.0726371
																		898.8	0.0353288
																		900.4	-0.0129661
																		901.9	0.0621847
																		903.4	0.034108
																		904.9	0.0452471
																		906.5	0.000232976
																		908	0.0416613
																		909.6	-0.0113639
																		911.1	0.121771
																		912.6	0.060964
																		914.1	0.0133558
																		915.7	0.0307511
																		917.2	0.0444079
																		918.7	0.0553181
																		920.3	0.0264785
																		921.8	0.0848444
																		923.3	0.0803429
																		924.9	0.0104565
																		926.4	0.0507404
																		927.9	0.0676016
																		929.4	0.0406694
																		931	0.00175888
																		932.5	0.0473071
																		934	0.0552418
																		935.6	0.0476886
																		937.1	0.0685935
																		938.6	0.0942287
																		940.2	0.0477649
																		941.7	0.0443316
																		943.2	0.0199934
																		944.7	-0.00144552
																		946.3	0.0508167
																		947.8	0.0432635
																		949.4	0.0418902
																		950.9	0.0373124
																		952.4	0.070806
																		953.9	0.0289963
																		955.5	0.0179335
																		957	-0.00739654
																		958.5	-0.0216637
																		960.1	0.0350236
																		961.6	0.0378465
																		963.1	0.0311325
																		964.7	-0.0314295
																		966.2	0.041585
																		967.7	0.0197645
																		969.2	0.0376176
																		970.8	-0.00464992
																		972.3	-0.00838838
																		973.9	0.0156446
																		975.4	0.0594381
																		976.9	0.0235793
																		978.4	0.036931
																		980	-0.0122794
																		981.5	0.00862545
																		983	0.0636343

## Sheet: Figure 5
Figure 5a						Figure 5b								Figure 5c						Figure 5d
R719W 2HEP			R719W 25HEP			R719W 2HEP				R719W 25HEP				D382Y 2HEP			D382Y 25HEP			D382Y 2HEP				D382Y 25HEP
Time	Norm Signal		Time	Norm Signal		Actin (uM)	Rate	Error		Actin (uM)	Rate	Error		Time	Norm Signal		Time	Norm Signal		Actin (uM)	Rate	Error		Actin (uM)	Rate	Error
22	0.706403		24	0.693552		0	0	0		0	0	0		22	0.738301		22	0.850318		0	0	0		0	0	0
24.4	0.538546		26.5	0.661864		0.5	0.173201	0.0358143		0.5	0.138985	0.0123543		24	0.636697		23.6	0.74801		0.5	0.224083	0.00342758		0.5	0.118333	0.0183715
26.9	0.612299		29	0.674963		1	0.236115	0.0127443		1	0.198183	0.0272823		26	0.772702		25.2	0.7263		1	0.298384	0.0215546		1	0.18972	0.0142703
29.3	0.530436		31.5	0.560924		1.5	0.266563	0.0159967		1.5	0.186858	0.0025738		28	0.780796		26.9	0.673729		2	0.47767	0.0427538		2	0.209943	0.0113161
31.7	0.591259		34	0.546284		2	0.311129	0.0107242		2	0.259954	0.0159576		30	0.651075		28.5	0.704753		2.5	0.536318	0.00434189		2.5	0.229252	0.0295017
34.2	0.523244		36.5	0.523361		4	0.433477	0.0180476		4	0.349008	0.0247085		32.1	0.596119		30.1	0.726786		4	0.653927	0.0177451		4	0.296671	0.0121848
36.6	0.537398		39	0.47578		8	0.5597	0.023381		8	0.452475	0.00669189		34.1	0.574285		31.7	0.68758		5	0.663869	0.0227385		5	0.395792	0.0115294
39	0.460126		41.5	0.552063		10	0.664105	0.046445		10	0.533429	0.0343634		36.1	0.440836		33.3	0.652181		8	0.777118	0.126212		8	0.365963	0.024862
41.5	0.364415		44	0.424443		15	0.714019	0.022195		15	0.594549	0.0241938		38.1	0.59058		34.9	0.675754		10	0.82798	0.0150281		10	0.503727	0.0119062
43.9	0.417511		46.5	0.421072		20	0.764259	0.00745192		20	0.632932	0.0248936		40.1	0.566084		36.5	0.716661		15	0.868379	0.067205		15	0.490175	0.0574311
46.3	0.457295		49	0.424251		30	0.832353	0.0181212		30	0.728386	0.0416956		42.1	0.519329		38.2	0.680776		20	0.952695	0.0203783		20	0.65082	0.023358
48.8	0.364339		51.5	0.346619		40	0.922929	0.0345293		40	0.889174	0.0260408		44.1	0.486952		39.8	0.493494		30	0.940733	0.0300676		30	0.738866	0.0976133
51.2	0.365104		54	0.459214		60	0.937548	0.0214604		60	0.971153	0.0265262		46.2	0.462243		41.4	0.6069		40	0.968863	0.0417514		40	0.719345	0.0464906
53.6	0.301526		56.5	0.362608		80	0.992176	0.0106262		80	0.99736	0.0132625		48.2	0.410269		43	0.524924		60	0.937541	0.0281296		60	0.797049	0.054877
56.1	0.324402		59	0.383027										50.2	0.380022		44.6	0.498759		80	0.944728	0.027849		80	0.745045	0.00326999
58.5	0.348731		61.5	0.454109										52.2	0.486313		46.2	0.641003
60.9	0.246824		64.1	0.326585										54.2	0.46022		47.9	0.553194
63.4	0.359289		66.6	0.36752										56.2	0.457983		49.5	0.535454
65.8	0.231905		69.1	0.355095										58.3	0.421452		51.1	0.490416
68.2	0.32838		71.6	0.425599										60.3	0.445629		52.7	0.524924
70.7	0.310478		74.1	0.366942										62.3	0.437215		54.3	0.507184
73.1	0.280257		76.6	0.30973										64.3	0.367987		55.9	0.530189
75.5	0.30275		79.1	0.26918										66.3	0.415062		57.6	0.475754
78	0.20069		81.6	0.264365										68.3	0.400045		59.2	0.42221
80.4	0.2824		84.1	0.271877										70.3	0.424754		60.8	0.489201
82.8	0.27253		86.6	0.253962										72.4	0.404518		62.4	0.53999
85.3	0.229763		89.1	0.268699										74.4	0.378425		64	0.453316
87.7	0.257458		91.6	0.288058										76.4	0.356804		65.7	0.44319
90.2	0.270847		94.1	0.288347										78.4	0.433487		67.3	0.406738
92.6	0.245294		96.6	0.186541										80.4	0.319635		68.9	0.459553
95	0.211936		99.1	0.300098										82.5	0.289494		70.5	0.498192
97.5	0.244146		101.6	0.258393										84.5	0.358721		72.1	0.369719
99.9	0.190973		104.1	0.266195										86.5	0.371715		73.8	0.469598
102.4	0.214767		106.6	0.336217										88.5	0.382472		75.4	0.583166
104.8	0.216221		109.1	0.251651										90.5	0.293967		77	0.482882
107.2	0.28064		111.6	0.146569										92.5	0.369691		78.6	0.371258
109.7	0.23749		114.1	0.268025										94.5	0.269578		80.2	0.433065
112.1	0.201914		116.6	0.289118										96.6	0.262868		81.9	0.369557
114.5	0.147288		119.2	0.112569										98.6	0.290239		83.5	0.40204
117	0.160983		121.7	0.232676										100.6	0.342426		85.1	0.440922
119.4	0.210789		124.2	0.203107										102.6	0.254454		86.7	0.380817
121.9	0.200766		126.7	0.118445										104.7	0.3158		88.3	0.446997
124.3	0.123341		129.2	0.176138										106.7	0.313244		90	0.359108
126.8	0.174983		131.7	0.221215										108.7	0.247212		91.6	0.390699
129.2	0.133746		134.2	0.197328										110.7	0.265105		93.2	0.375309
131.6	0.132981		136.7	0.175464										112.7	0.149015		94.8	0.38106
134.1	0.14767		139.2	0.169878										114.7	0.287151		96.4	0.361052
136.5	0.179727		141.7	0.189237										116.8	0.206527		98.1	0.363077
139	0.180339		144.2	0.184422										118.8	0.296949		99.7	0.31253
141.4	0.134741		146.7	0.186252										120.8	0.258927		101.3	0.367694
143.8	0.174677		149.2	0.17845										122.8	0.255626		102.9	0.319335
146.3	0.113931		151.7	0.1693										124.8	0.314522		104.6	0.341368
148.7	0.133975		154.3	0.118252										126.8	0.296949		106.2	0.309614
151.2	0.182481		156.8	0.146569										128.9	0.183523		107.8	0.32055
153.6	0.0776661		159.2	0.151674										130.9	0.0849		109.4	0.28912
156	0.0948037		161.8	0.130484										132.9	0.211107		111	0.369638
158.5	0.152643		164.3	0.0988922										134.9	0.235922		112.7	0.353599
160.9	0.0834042		166.8	0.157934										136.9	0.17447		114.3	0.359432
163.4	0.145605		169.3	0.10236										139	0.264998		115.9	0.428285
165.8	0.104597		171.8	0.173249										141	0.190978		117.6	0.29803
168.2	0.0899838		174.3	0.0822294										143	0.157855		119.2	0.310505
170.7	0.1238		176.8	0.0946542										145.1	0.274583		120.8	0.381303
173.1	0.153255		179.3	0.146954										147.1	0.106094		122.4	0.306212
175.6	0.164196		181.8	0.111991										149.1	0.223462		124	0.317795
178	0.103755		184.3	0.0762577										151.1	0.134105		125.7	0.347686
180.5	0.116532		186.8	0.117963										153.1	0.206847		127.3	0.275673
182.9	0.060299		189.3	0.197135										155.2	0.166695		128.9	0.339586
185.3	0.0407131		191.8	0.0680708										157.2	0.107798		130.5	0.250805
187.8	0.143768		194.3	0.121238										159.2	0.156471		132.2	0.320064
190.3	0.0722341		196.8	0.159379										161.2	0.150613		133.8	0.304754
192.7	0.106815		199.3	0.148014										163.2	0.12601		135.4	0.279885
195.2	0.115078		201.8	0.201084										165.3	0.0680723		137	0.250886
197.6	0.125177		204.3	0.0549717										167.3	0.222183		138.7	0.257771
200.1	0.128314		206.8	0.0577649										169.3	0.216858		140.3	0.299326
202.5	0.0805734		209.3	0.126535										171.3	0.0972544		141.9	0.29236
204.9	0.12862		211.8	0.0773172										173.4	0.203226		143.5	0.307022
207.4	0.076901		214.3	0.0538159										175.4	0.147844		145.2	0.27624
209.8	0.060146		216.9	0.0646997										177.4	0.142199		146.8	0.234766
212.3	0.0622117		219.3	0.0340709										179.5	0.21771		148.4	0.240841
214.7	0.065731		221.8	0.0894531										181.5	0.0989585		150.1	0.26093
217.2	0.0743763		224.4	0.0703824										183.5	0.244336		151.7	0.272757
219.6	0.133822		226.9	0.0970622										185.5	0.266702		153.3	0.249509
222	0.0373468		229.4	0.163617										187.6	0.22687		154.9	0.264333
224.5	0.0580803		231.9	0.0360936										189.6	0.197262		156.6	0.222291
226.9	0.0760595		234.4	0.090031										191.6	0.13272		158.2	0.206576
229.4	0.121887		236.9	0.103901										193.6	0.0989585		159.8	0.242623
231.8	0.138489		239.4	0.110161										195.6	0.145714		161.4	0.212571
234.3	0.0567796		241.9	0.1196										197.6	0.107053		163.1	0.344365
236.8	0.0762125		244.4	0.0465921										199.7	0.0782967		164.7	0.249104
239.2	0.0361227		247	0.0725014										201.7	0.141773		166.3	0.264252
241.7	0.12709		249.5	0.0685524										203.7	0.236135		167.9	0.178468
244.1	0.0673376		252	0.0773172										205.8	0.161902		169.6	0.164535
246.6	0.104367		254.5	0.0703824										207.8	0.147205		171.2	0.197504
249	0.0938857		257	0.0998554										209.8	0.199392		172.8	0.211194
251.5	0.0950333		259.5	0.0834815										211.9	0.123135		174.4	0.191024
253.9	0.0795023		262	0.0948469										213.9	0.137619		176.1	0.238411
256.4	0.105897		264.5	0.0552606										215.9	0.176174		177.7	0.211437
258.8	0.0568561		267.1	0.0868526										217.9	0.133359		179.3	0.271542
261.3	0.100159		269.6	0.0760651										220	0.171488		180.9	0.262632
263.7	0.0481343		272.1	0.102841										222	0.070948		182.6	0.17134
266.2	0.0371173		274.6	0.155719										224	0.220905		184.2	0.200825
268.7	0.0100337		277.1	0.10496										226	0.070948		185.8	0.189728
271.1	0.0778956		279.6	0.0236687										228	0.0659423		187.5	0.262388
273.6	0.00781499		282.1	0.122297										230.1	0.149761		189.1	0.159756
276	0.0420137		284.6	-0.00724899										232.1	0.0954438		190.7	0.228205
278.5	0.0454566		287.1	0.0440879										234.1	0.13485		192.3	0.184138
280.9	0.102072		289.6	0.0407168										236.1	0.106201		193.9	0.181465
283.4	0.0509651		292.2	0.130773										238.1	0.188741		195.6	0.182923
285.9	0.09182		294.7	0.0856968										240.2	0.123667		197.2	0.196775
288.3	0.0200561		297.2	0.128365										242.2	0.084687		198.8	0.200582
290.8	0.0200561		299.7	0.0953285										244.2	0.181179		200.4	0.164616
293.2	0.0951098		302.2	0.147147										246.3	0.143797		202.1	0.186892
295.7	0.0566266		304.7	0.137226										248.3	0.0405943		203.7	0.183652
298.1	0.0788137		307.3	0.0436063										250.3	0.0907577		205.3	0.137561
300.6	0.0101867		309.7	0.12509										252.3	0.0748886		206.9	0.196532
303	-0.0247006		312.3	0.0815551										254.4	0.147418		208.6	0.138209
305.5	0.161671		314.8	0.0908979										256.4	0.0905447		210.2	0.171016
308	0.00131187		317.3	0.127017										258.4	0.159666		211.8	0.137561
310.4	0.049741		319.8	-0.00146998										260.5	0.194279		213.5	0.127921
312.9	0.136041		322.3	0.0445695										262.5	0.133253		215.1	0.207387
315.3	-0.0047322		324.8	0.0269435										264.5	0.169358		216.7	0.170044
317.8	0.0261767		327.3	0.127306										266.5	0.100556		218.3	0.151008
320.2	0.0717751		329.9	0.0628697										268.6	0.120898		220	0.162024
322.7	0.130533		332.4	0.0817478										270.6	0.131123		221.6	0.257447
325.1	0.0388769		334.9	0.00421271										272.6	0.141347		223.2	0.135293
327.6	0.0646599		337.4	0.0610397										274.7	0.140069		224.9	0.155949
330.1	-0.0404611		339.9	0.066915										276.7	0.129525		226.5	0.189323
332.5	0.0713925		342.4	0.0543938										278.7	0.165417		228.1	0.142421
335	0.0858524		344.9	0.0634476										280.8	0.0723325		229.8	0.14801
337.5	-0.0278374		347.4	0.0725014										282.8	0.0347366		231.4	0.212814
339.9	-0.0211048		349.9	0.0804957										284.9	0.101728		233	0.22464
342.4	0.0110283		352.5	0.0209718										286.9	0.129312		234.6	0.0942235
344.9	0.0985526		355	0.060847										288.9	0.0588065		236.3	0.146795
347.3	0.00123536		357.5	0.0782804										291	0.15711		237.9	0.14315
349.8	0.0273243		360	0.059017										293	0.0671138		239.5	0.179197
352.2	0.0752944		362.5	0.000745306										295	0.0577415		241.2	0.19232
354.7	0.0301551		365	0.0944616										297	0.098639		242.8	0.182842
357.1	0.0738408		367.5	0.0315667										299	0.0677528		244.4	0.113016
359.6	-0.0117709		370	0.0837704										301.1	0.0807463		246.1	0.133673
362.1	0.0195971		372.5	0.0399463										303.1	0.130058		247.7	0.0913883
364.5	0.0672611		375	0.0841557										305.2	0.098639		249.3	0.121279
367	-0.00825154		377.6	0.0381162										307.2	0.0313285		251	0.142664
369.4	0.0955688		380.1	0.130677										309.2	0.0805333		252.6	0.214677
371.9	0.0935031		382.6	0.135782										311.3	0.0306895		254.2	0.166722
374.3	0.0488994		385.1	0.0582465										313.3	0.0977869		255.9	0.133349
376.8	0.00727944		387.6	0.0163486										315.3	0.110567		257.5	0.207468
379.3	-0.018274		390.1	-0.0207334										317.3	0.0612561		259.1	0.139424
381.7	0.0685618		392.7	0.0303146										319.4	0.18512		260.7	0.12055
384.2	0.0587688		395.2	0.120467										321.4	0.0556114		262.4	0.146066
386.6	0.0858524		397.7	0.0426431										323.5	0.0797878		264	0.19394
389.1	0.0565501		400.2	0.0521785										325.5	0.107053		265.6	0.166317
391.5	0.0481343		402.8	-0.0137022										327.5	0.173192		267.3	0.151089
394	0.114313		405.3	0.0572833										329.5	0.0818113		268.9	0.1536
396.5	0.087		407.8	0.0310851										331.6	0.0665813		270.5	0.135617
398.9	0.0439264		410.3	7.10879e-05										333.6	0.0840479		272.2	0.204308
401.4	0.0482108		412.8	-0.0416341										335.7	0.00278547		273.8	0.067816
403.8	0.0281659		415.3	0.039272										337.7	0.165417		275.4	0.0725953
406.3	0.0387239		417.9	0.0138444										339.7	0.0704154		277.1	0.0904162
408.8	0.0932736		420.4	0.0878157										341.8	0.101302		278.7	0.0879861
411.2	0.0156952		422.9	0.028003										343.8	0.0647707		280.3	0.146147
413.7	0.0760595		425.4	0.0464958										345.8	0.197794		282	0.195236
416.2	0.0221218		428	0.0521785										347.9	0.143158		283.6	0.111639
418.6	0.0494349		430.5	0.0366715										349.9	0.158707		285.2	0.162348
421.1	0.0540254		433	0.0700934										351.9	0.17628		286.9	0.0883911
423.5	0.0995472		435.5	0.101589										354	0.153062		288.5	0.181141
426	0.0634358		438	0.0761614										356	0.0148204		290.1	0.188432
428.4	-0.00205445		440.6	-0.00368527										358	0.0551854		291.8	0.131971
430.9	-0.00542077		443.1	0.104575										360	0.138471		293.4	0.10686
433.4	0.0475223		445.6	0.0263656										362.1	-0.010421		295	0.119335
435.8	-0.00419665		448.1	0.0583428										364.1	0.206101		296.7	0.203579
438.3	0.0922025		450.7	0.0278103										366.1	0.0585935		298.3	0.159675
440.7	0.0667256		453.2	0.0200087										368.2	0.0800008		299.9	0.181627
443.2	0.0580038		455.7	0.0422579										370.2	0.0640252		301.5	0.214758
445.6	-0.0150607		458.2	0.0444732										372.3	0.0528423		303.2	0.105078
448.1	0.0213568		460.7	0.0162523										374.3	0.11291		304.8	0.150683
450.5	0.00360709		463.3	-0.0483763										376.3	0.0136489		306.4	0.118039
453	-0.0767255		465.8	0.03985										378.4	0.0759536		308.1	0.144365
455.4	0.0348986		468.3	0.0191418										380.4	0.107905		309.7	0.12217
457.9	0.0487464		470.8	-0.0432715										382.4	0.0344171		311.4	0.084908
460.3	0.0207447		473.4	0.00324954										384.5	0.0935268		313	0.142259
462.8	0.01822		475.9	0.0310851										386.5	0.0625341		314.7	0.11334
465.2	0.0838632		478.4	-0.0404783										388.5	0.12633		316.3	0.0788326
467.7	0.0583098		480.9	0.0233798										390.6	0.107692		317.9	0.179521
470.2	-0.0146016		483.4	0.0394647										392.6	0.110461		319.6	0.0803717
472.7	0.100159		486	0.0209718										394.6	0.0610431		321.2	0.0924414
475.1	0.0331389		488.5	0.0539122										396.7	0.0916097		322.9	0.0937374
477.6	0.029237		491	0.0244393										398.7	0.0635992		324.5	0.111396
480	-0.0634133		493.5	0.0499632										400.7	0.11291		326.1	0.157974
482.5	0.0507356		496.1	-0.0356625										402.8	0.0670073		327.8	0.145499
484.9	0.109876		498.6	0.0390794										404.8	0.0841544		329.4	0.135779
487.4	0.0151597		501.1	0.139827										406.9	0.103645		331.1	0.0545313
489.9	0.00192393		503.6	0.0450511										408.9	0.043683		332.7	0.110343
492.3	0.00850355		506.1	0.0530454										410.9	0.0491147		334.3	0.15927
494.8	0.0371938		508.7	0.0275214										412.9	0.154767		336	0.161619
497.2	0.0361992		511.2	-0.00368527										415	0.0186545		337.6	0.0726763
499.7	0.0824096		513.7	0.0744277										417	0.131762		339.2	0.0912263
502.2	0.0403306		516.2	0.0430284										419.1	0.0381448		340.9	0.136589
504.6	0.0623647		518.7	0.068745										421.1	0.0920357		342.5	0.14072
507.1	0.00980418		521.2	0.0701898										423.1	0.156897		344.2	0.110505
509.5	0.0583098		523.8	-0.0351809										425.2	0.057422		345.8	0.0870951
512	-0.00916963		526.3	0.0425468										427.2	0.0975739		347.4	0.0806147
514.5	-0.0271488		528.8	0.0408131										429.3	0.116106		349	0.0686261
516.9	0.0485934		531.4	-0.0137985										431.3	0.0245123		350.7	0.0452968
519.4	0.0433144		533.9	0.0107623										433.3	0.112591		352.3	0.0476459
521.9	-0.00595632		536.4	0.0625807										435.4	-0.011486		354	0.0887152
524.3	0.012788		538.9	0.0549717										437.4	0.0665813		355.6	0.188918
526.8	-0.0204162		541.5	-0.0194812										439.5	0.110674		357.2	0.0755114
529.2	0.00536675		544	0.0489037										441.5	0.101195		358.8	0.171178
531.7	0.0515006		546.5	-0.038552										443.6	0.13091		360.5	0.0689501
534.2	0.0102632		549	-0.0255492										445.6	-0.0462063		362.1	0.104997
536.6	0.0462981		551.6	-0.0323877										447.6	0.146459		363.8	0.0622267
539.1	0.0306142		554.1	-0.0859399										449.7	0.176493		365.4	0.0934134
541.6	0.00812102		556.6	0.0665297										451.7	0.176919		367	0.1391
544.1	-0.0270723		559.1	0.0528527										453.8	0.0627472		368.7	0.10848
546.5	0.0552495		561.6	0.0132665										455.8	0.102793		370.3	0.0878241
549	0.00957465		564.1	-0.0144728										457.8	0.138258		371.9	0.086366
551.5	0.0415547		566.7	-0.0135096										459.9	0.0403813		373.5	0.0286099
553.9	-0.0356411		569.2	-0.0432715										461.9	0.0539073		375.2	0.157488
556.4	0.121581		571.7	0.0542012										463.9	0.0618951		376.8	0.106455
558.9	0.0270948		574.3	0.0289661										466	0.0531618		378.4	0.172717
561.3	0.0154657		576.8	0.0425468										468	0.0355887		380.1	0.124681
563.8	0.0197501		579.3	-0.0210223										470.1	0.0446415		381.7	0.0796427
566.2	0.0558615		581.8	0.0490964										472.1	0.121644		383.4	0.0691931
568.7	0.0596869		584.3	0.0798214										474.1	0.0394228		385	0.117877
571.2	0.0261767		586.9	-0.00224052										476.2	0.00555457		386.7	0.0691121
573.6	-0.0433684		589.4	-0.0644612										478.2	0.00406352		388.3	0.13991
576.1	-0.0254657		591.9	0.0199124										480.3	0.0667943		390	0.0830449
578.6	0.02939		594.4	0.0118217										482.3	0.0208911		391.6	0.0620647
581.1	0.0107223		596.9	-0.024586										484.4	0.0228082		393.3	0.202364
583.5	-0.01858		599.5	0.0723087										486.4	0.0419789		394.9	0.103458
586	-0.0331164		602	0.0935948										488.5	0.134957		396.5	0.0235066
588.4	0.0407131		604.5	0.0798214										490.5	0.031435		398.2	0.0943855
590.9	0.0326033		607.1	0.0751019										492.5	0.0609366		399.9	0.0337942
593.3	-0.0211813		609.6	0.0271361										494.6	0.0278139		401.5	0.0949525
595.8	0.0757534		612.1	-0.0240081										496.6	0.10684		403.2	0.0776176
598.3	0.0275539		614.6	0.0150965										498.6	0.0281334		404.8	0.0903352
600.7	0.00789149		617.1	0.0786656										500.7	0.133785		406.4	0.0810197
603.2	0.00307154		619.7	-0.000988398										502.7	-0.0288462		408.1	0.162591
605.7	0.0798848		622.2	-0.0273792										504.8	0.0121578		409.7	0.0265848
608.1	0.0358166		624.7	-0.0434641										506.8	0.105988		411.4	0.0644949
610.6	0.00789149		627.2	0.0192381										508.8	0.0394228		413	0.11569
613.1	0.00138838		629.8	0.00710222										510.8	0.101408		414.6	0.0925224
615.5	0.0160778		632.3	0.04168										512.9	0.0399553		416.3	0.0876621
618	0.0150067		634.8	-0.0101385										514.9	0.0826634		418	0.0327411
620.5	0.0121759		637.3	0.106116										517	0.135489		419.6	0.0524252
622.9	0.00353058		639.8	0.014037										519	0.071161		421.3	0.0159732
625.4	0.0297726		642.3	0.0272324										521.1	0.0515642		422.9	0.0740534
627.8	0.00360709		644.8	0.00382745										523.1	0.0596585		424.5	0.1391
630.3	-0.0218698		647.4	0.0282919										525.2	0.120685		426.1	0.0264228
632.8	0.0436969		649.9	-0.0300761										527.2	-0.0710217		427.8	0.108075
635.3	0.0377293		652.4	-0.0418267										529.3	0.122389		429.5	0.0332272
637.7	0.0212038		655	-0.0346993										531.3	0.108757		431.1	0.0662769
640.2	0.0112578		657.5	0.0487111										533.3	-0.0127641		432.7	0.0914693
642.7	0.0150832		660	0.0846373										535.4	-0.0556852		434.4	0.0910643
645.1	0.0319913		662.6	-0.0433678										537.4	0.116319		436	0.0799667
647.6	0.0114873		665.1	-0.0631128										539.5	0.0941658		437.6	0.0655479
650.1	-0.00947566		667.6	-0.0159175										541.5	-0.0135096		439.3	0.048294
652.5	-0.0198041		670.1	0.0767393										543.6	0.031222		441	0.0917933
655	-0.00503823		672.6	0.017986										545.6	0.0850065		442.6	0.125491
657.4	0.0622882		675.1	-0.0162065										547.7	0.0519903		444.3	0.103863
659.9	0.00222996		677.7	0.0311814										549.7	0.0934203		445.9	0.105483
662.4	0.105132		680.2	-0.0122575										551.8	0.0627472		447.6	0.0367104
664.8	-0.00281952		682.8	0.0119181										553.8	-0.00892995		449.2	0.0725953
667.3	0.00406613		685.3	0.0403315										555.8	-0.0475909		450.8	0.0792376
669.8	0.0234225		687.8	-0.0455831										557.8	0.0808528		452.5	0.101271
672.3	0.0428553		690.3	0.0573796										559.9	0.0379318		454.1	0.0686261
674.7	0.0131705		692.9	0.0812662										561.9	0.122496		455.8	0.0555844
677.2	0.0596104		695.4	0.0768356										564	0.0543333		457.4	0.085151
679.6	-0.0473468		698	0.0058501										566.1	-0.0446088		459	0.0901732
682.1	0.0377293		700.5	0.0426431										568.1	0.017057		460.6	0.0955195
684.5	0.00521374		703	0.0205866										570.1	0.0333521		462.3	0.0757545
687	0.0105692		705.5	-0.0186144										572.2	0.0492212		464	0.0994887
689.5	0.0615996		708.1	-0.000217863										574.2	-0.0508925		465.6	0.133592
692	-0.0237825		710.6	0.0885863										576.3	0.0315415		467.2	0.0685451
694.4	0.0580038		713.1	-0.0218892										578.3	0.113763		468.9	0.00366058
696.9	0.0254117		715.6	-0.0582006										580.4	-0.0238405		470.5	0.0422187
699.3	0.0163073		718.2	0.0185639										582.4	-0.0045633		472.2	0.11974
701.8	-0.0313567		720.7	-0.0232376										584.5	-0.0357689		473.8	0.105321
704.3	0.0433909		723.2	-0.00407054										586.6	0.000868402		475.5	0.0236687
706.7	0.0376528		725.8	0.059017										588.6	0.125265		477.1	0.0403556
709.2	-0.0242416		728.3	0.0283882										590.7	0.0407009		478.8	0.0583385
711.7	-0.0349526		730.9	0.0196234										592.7	0.0145009		480.4	0.0196184
714.1	-0.0271488		733.4	0.0117254										594.8	0.0524163		482.1	0.0702462
716.6	-0.044669		735.9	0.0455326										596.8	0.045387		483.7	0.0872571
719.1	0.00200043		738.5	-0.020637										598.9	-0.050786		485.4	0.0802097
721.5	0.00513723		741	0.00671695										600.9	0.0568894		487	0.049509
724	-0.0180445		743.5	-0.010909										603	0.131229		488.7	0.0887152
726.5	-0.0337285		746	0.0365752										605.1	0.057848		490.3	0.11812
729	0.0589218		748.6	-0.0144728										607.1	0.0446415		492	0.0474029
731.4	-0.0117709		751.1	0.0617139										609.2	0.0878821		493.6	0.0290149
733.9	0.00314804		753.7	-0.0101385										611.2	0.0546529		495.2	0.0550983
736.4	-0.00817503		756.2	-0.036433										613.2	0.0793618		496.9	0.0778606
738.8	0.044921		758.7	-0.000795764										615.3	-0.00861044		498.5	0.0646569
741.3	0.0250291		761.3	0.0254024										617.3	0.168612		500.2	0.06652
743.8	0.0698624		763.8	-2.5229e-05										619.4	0.0399553		501.8	0.0428667
746.3	0.0370408		766.3	0.0419689										621.5	-0.0019007		503.5	0.0531542
748.8	0.0321443		768.9	0.0175044										623.5	0.0916097		505.1	0.0917123
751.3	0.0290075		771.4	0.0462069										625.6	0.0485821		506.8	0.0251267
753.8	0.0124054		773.9	0.0804957										627.6	0.0255773		508.4	0.0250457
756.3	0.0568561		776.5	0.0184676										629.7	0.10258		510.1	0.0914693
758.8	0.0637418		779	-0.0163028										631.8	0.0238732		511.7	0.0159732
761.3	-0.00901661		781.6	0.0183713										633.8	0.0699894		513.4	0.0209145
763.8	-0.0333459		784.1	0.066915										635.9	0.0283464		515	0.0257748
766.2	0.0104927		786.6	0.0704787										637.9	0.0366537		516.7	0.0499141
768.7	0.0662665		789.2	0.0780877										640	0.0536943		518.3	-0.00589793
771.2	0.0530308		791.7	0.0289661										642.1	0.0822374		520	0.0402745
773.7	0.0114108		794.2	0.029833										644.1	-0.0490819		521.6	-0.0138364
776.2	0.00337757		796.8	0.000552672										646.2	0.00395701		523.3	0.100299
778.7	-0.0295971		799.3	-0.040093										648.3	-0.0583478		524.9	0.0234256
781.2	0.000240767		801.9	0.0214534										650.4	0.0737171		526.6	0.0355763
783.7	-0.0847588		804.4	0.0112438										652.5	0.0491147		528.2	0.00374158
786.2	0.0465277		806.9	-0.0635944										654.5	0.0283464		529.9	0.00681975
788.7	-0.00656838		809.5	-0.0140875										656.6	-0.0242665		531.5	0.0252077
791.2	0.044309		812	-0.000699447										658.7	-0.00679988		533.2	0.0352523
793.7	0.0368112		814.6	0.053238										660.7	0.0856455		534.8	0.102567
796.2	-0.0110058		817.1	-0.036722										662.8	0.15253		536.5	0.138938
798.7	-0.0403846		819.6	0.0797251										664.9	0.0789357		538.1	-0.00800405
801.2	-0.0457401		822.2	0.0565128										666.9	-0.0403486		539.8	0.0324981
803.7	-0.0562981		824.7	0.0346488										669	0.0036375		541.4	0.0197804
806.2	-0.0273018		827.2	0.00845065										671.1	0.0667943		543.1	0.0900922
808.7	-0.0287555		829.8	0.006428										673.1	0.0536943		544.7	0.0643328
811.2	-0.028373		832.3	-0.0171696										675.2	0.0129033		546.4	0.00722477
813.7	0.0411722		834.8	-0.0165917										677.3	0.000335883		548	-0.0033868
816.2	0.039795		837.4	0.0233798										679.4	0.058061		549.7	0.0687071
818.7	-0.00190144		839.9	0.00970277										681.4	-0.037899		551.3	-0.0033868
821.2	0.0294665		842.4	0.026173										683.5	0.0678593		553	0.102891
823.7	-0.00641536		845	-0.0448126										685.6	-0.00999499		554.6	0.0457828
826.2	-0.00197794		847.5	-0.0356625										687.6	0.0887341		556.3	0.13748
828.7	0.00880958		850.1	-0.105877										689.7	0.113763		558	0.0356573
831.2	0.0342865		852.6	0.006428										691.8	0.0380383		559.6	-0.00662697
833.7	0.0134		855.1	-0.0268976										693.8	-0.025012		561.3	0.107994
836.2	0.0117169		857.7	-0.00339632										695.9	0.045813		563	0.0340372
838.7	-0.0380129		860.2	-0.0044558										697.9	0.0676463		564.6	0.0476459
841.2	0.00750896		862.8	0.0518896										700	-0.0473779		566.2	0.0836929
843.7	0.00421915		865.3	-0.0315208										702.1	0.0381448		567.9	0.066682
846.2	0.0563206		867.9	0.0652776										704.1	-0.0406681		569.6	0.0402745
848.7	-0.0180445		870.4	0.0549717										706.2	0.031222		571.2	0.0440818
851.2	0.0213568		873	-0.0195776										708.3	0.0195066		572.9	0.115852
853.7	0.00322455		875.6	0.0549717										710.3	0.0348431		574.6	0.066682
856.2	-0.0168969		878.1	0.0431247										712.4	0.0408074		576.2	0.00852084
858.7	0.0300786		880.7	0.029833										714.5	-0.0137226		577.9	0.0450538
861.2	-0.0500245		883.3	0.000841623										716.5	-0.00147468		579.5	0.0377634
863.7	-0.0162083		885.8	0.0375383										718.6	0.0190806		581.2	0.0452968
866.2	-0.0150607		888.4	0.0181787										720.7	0.0525228		582.8	0.135779
868.7	0.0111048		891	0.0302183										722.8	0.0524163		584.5	0.0143532
871.2	0.00115885		893.5	0.0274251										724.8	-0.0143617		586.1	-0.00298178
873.6	0.0101867		896.1	0.0601728										726.9	0.0528423		587.8	0.0337942
876.1	-0.0482648		898.7	0.0223203										729	0.0470911		589.5	0.0201045
878.6	0.0291605		901.3	-0.0434641										731.1	-0.024373		591.1	0.0198615
881.1	-0.0047322		903.8	-0.0378778										733.2	0.0530553		592.8	0.0562324
883.6	-0.0125359		906.4	-0.0709144										735.2	0.00214645		594.4	0.0835309
886.1	-0.00978168		909	0.0046943										737.3	0.0158854		596.1	0.0369534
888.7	0.0164603		911.5	-0.0510732										739.4	0.0661553		597.7	0.0465929
891.2	0.0538724		914.1	-0.0505916										741.4	0.110993		599.4	0.0543693
893.7	0.0178374		916.7	-0.0386483										743.5	0.0184415		601.1	0.0987597
896.2	-0.054768		919.3	-0.0149543										745.6	-0.0315088		602.7	-0.0496403
898.7	0.0173784		921.9	0.0264619										747.7	0.00246596		604.3	0.0250457
901.2	0.0223514		924.4	0.00951014										749.8	0.101408		606	0.0550173
903.7	-0.0322748		927	-0.0119685										751.9	0.0422984		607.7	0.0929274
906.2	0.0275539		929.5	-0.0220818										753.9	0.0184415		609.3	0.0130571
908.7	0.0179139		932.1	-0.0033										756	0.0654098		611	0.0338752
911.2	-0.0067979		934.7	0.0623881										758.1	0.00203994		612.6	0.0222106
913.7	0.0352811		937.2	-0.0321951										760.2	0.0332456		614.3	0.0134621
916.2	0.00414264		939.8	-0.0027221										762.3	0.0852195		615.9	0.0729193
918.7	-0.0057268		942.4	0.0185639										764.3	0.0596585		617.6	0.0778606
921.2	-0.0152137		944.9	-0.0150507										766.4	0.0239797		619.2	-0.026149
923.7	-0.0749659		947.5	-0.0220818										768.5	-0.0174503		620.9	0.00576669
926.2	0.0296196		950.1	-0.0564669										770.6	-0.00882345		622.6	0.0793997
928.7	0.018985		952.6	-0.0200591										772.7	0.0431504		624.2	0.06652
931.2	-0.0330399		955.2	0.037442										774.8	0.0319675		625.9	0.0447298
933.7	-0.081775		957.8	-0.0121612										776.8	0.032287		627.5	0.0631988
936.2	-0.0305917		960.3	-0.0315208										778.9	0.0117318		629.2	-0.00281977
938.7	0.0270948		962.9	0.0841557										781	0.0769122		630.8	0.00989792
941.2	0.00819752		965.5	0.00151584										783.1	-0.0111665		632.5	0.0644138
943.7	0.0325268		968.1	-0.036433										785.1	0.0173765		634.1	0.0442438
946.2	-0.0077925		970.7	-0.0102348										787.2	0.11291		635.8	0.0529112
948.7	0.0331389		973.2	0.0433174										789.3	0.0559309		637.4	-0.00994815
951.2	0.0220453		975.8	-0.00551529										791.4	0.0264293		639.1	0.0359813
953.7	-0.0351056		978.4	0.0598839										793.4	-0.00371126		640.7	0.0546933
956.2	-0.04421		980.9	0.0191418										795.6	0.114402		642.4	0.0388975
958.7	0.0272478		983.5	-0.00705636										797.6	0.0408074		644	0.048051
961.3	0.0506591													799.7	0.00406352		645.7	-0.0107582
963.7	-0.0135305													801.8	0.0700959		647.3	0.13262
966.2	-0.00236048													803.9	-0.0833762		649	0.0196994
968.7	-0.00557378													806	0.0214237		650.6	0.0409226
971.3	0.0134765													808.1	0.0120513		652.3	0.0701652
973.8	-0.00251349													810.2	0.0293049		653.9	0.0318501
976.3	-0.0224819													812.2	0.0328196		655.6	-0.0287412
978.8	0.0117169													814.3	-0.00956898		657.3	0.0448108
981.3	0.00222996													816.4	0.129632		658.9	0.0152442
														818.4	-0.00435029		660.6	0.0403556
														820.5	-0.037047		662.2	0.00787281
														822.6	0.0512447		663.9	0.0454588
														824.7	0.0886276		665.6	0.0427047
														826.7	0.000122875		667.3	0.0022025
														828.8	0.0703089		669	0.011761
														830.9	0.00555457		670.7	0.0599586
														833	-0.0157462		672.4	0.086042
														835.1	0.00768465		674	0.0021215
														837.2	0.109609		675.8	0.00738678
														839.2	0.0345236		677.4	0.0649809
														841.3	0.103112		679.1	0.029825
														843.4	0.0425114		680.8	0.0648189
														845.5	0.00417002		682.5	0.086366
														847.6	0.0061936		684.2	0.00714377
														849.7	-0.00083566		685.9	0.0437577
														851.7	0.0398488		687.6	0.0394645
														853.8	-0.077838		689.2	-0.00306278
														855.9	0.0692439		690.9	-0.0034678
														858	-0.0120186		692.6	0.085475
														860.1	-0.0132966		694.3	0.00341757
														862.2	-0.011486		696	-0.0419449
														864.3	-0.0946656		697.7	-0.00379182
														866.4	-0.00115517		699.4	0.0759975
														868.5	-0.0109535		701.1	0.0260988
														870.5	0.0744626		702.8	0.115447
														872.6	0.0686049		704.5	0.114637
														874.8	0.108544		706.1	-0.0244479
														876.8	0.0388903		707.8	0.0605256
														878.9	0.0821309		709.5	0.0280429
														881	-0.0448218		711.2	0.0320121
														883	-0.0598388		712.9	0.0198615
														885.1	-0.00786492		714.6	0.0162973
														887.2	0.00811067		716.3	0.0344422
														889.3	0.0256838		717.9	0.0909833
														891.4	0.0670073		719.6	0.0825588
														893.5	0.0985325		721.3	0.0390595
														895.6	0.15924		723	0.0958435
														897.6	0.015992		724.7	0.0533973
														899.7	0.0368667		726.4	0.0258558
														901.8	0.0920357		728.1	0.00333656
																	729.8	0.0457828
																	731.4	0.0441628
																	733.1	0.120874
																	734.8	0.0901732
																	736.5	0.115933
																	738.2	0.0336322
																	739.9	0.00552368
																	741.6	0.0319311
																	743.3	0.0879051
																	744.9	-0.00314379
																	746.7	0.0278809
																	748.3	-0.0171575
																	750	0.0217246
																	751.7	-0.0196687
																	753.4	0.00738678
																	755.1	0.0508051
																	756.8	0.0221296
																	758.4	0.0229396
																	760.1	0.0802907
																	761.8	-0.0323864
																	763.5	0.0771315
																	765.2	0.0636848
																	766.9	0.0683831
																	768.6	0.00835883
																	770.3	-0.0169955
																	771.9	-0.0109202
																	773.7	-0.0161855
																	775.4	0.0219676
																	777.1	0.103458
																	778.7	-0.0455091
																	780.4	0.0394645
																	782.1	0.0336322
																	783.7	0.0279619
																	785.4	0.0282859
																	787.1	-0.00605994
																	788.8	0.0125711
																	790.5	0.0553414
																	792.2	0.029177
																	793.9	0.0184844
																	795.6	0.0323361
																	797.3	0.0390595
																	799	0.030635
																	800.7	0.0277999
																	802.3	0.0397075
																	804	-0.0211268
																	805.7	0.0228586
																	807.4	0.0359813
																	809.1	0.0230206
																	810.8	-0.0226658
																	812.5	-0.0283361
																	814.2	0.0800477
																	815.9	-0.00184772
																	817.6	-0.0341685
																	819.3	0.0217246
																	821	0.00973591
																	822.7	0.0337132
																	824.4	0.0174313
																	826.1	-0.00233374
																	827.8	-0.0533665
																	829.5	-0.0587938
																	831.2	0.00293154
																	832.9	0.0400315
																	834.7	0.0543693
																	836.4	-0.0170765
																	838.1	-0.00686999
																	839.8	0.0661149
																	841.5	0.0252887
																	843.2	0.0313641
																	844.9	-0.0398388
																	846.6	0.00268853
																	848.3	0.029987
																	850	0.011599
																	851.7	0.0427047
																	853.4	0.0381684
																	855.1	-0.0304423
																	856.8	0.0597966
																	858.5	0.00414661
																	860.2	-0.0488302
																	861.9	-0.00849007
																	863.7	-0.00614095
																	865.4	0.0530732
																	867.1	-0.00209073
																	868.8	-0.00630296
																	870.5	0.0135431
																	872.2	-0.0353025
																	873.9	0.0505621
																	875.6	0.0394645
																	877.2	0.0158112
																	879	0.0222916
																	880.7	0.0190514
																	882.4	0.0167833
																	884.1	0.0618217
																	885.8	0.0384114
																	887.5	-0.0523134
																	889.2	-0.0186156
																	890.9	1.5384e-05
																	892.6	0.0135431
																	894.3	0.048213
																	896.1	0.0534783
																	897.8	-0.000875664
																	899.4	0.0350903
																	901.2	-0.0170765
																	902.8	0.0619027
																	904.5	-0.0190206
																	906.3	-0.00354881
																	908	0.0355763
																	909.7	-0.0284171
																	911.4	-0.00751802
																	913.1	-0.0307663
																	914.8	-0.00857108
																	916.5	0.0459449
																	918.2	0.00997892
																	920	0.0716232
																	921.7	-0.0804219
																	923.4	0.0262608
																	925.1	0.00803482
																	926.8	0.0471599
																	928.6	-0.063492
																	930.2	0.0230206
																	931.9	0.00544268
																	933.5	0.011032
																	935.2	-0.00816606
																	936.9	0.0270708
																	938.5	0.0380874
																	940.2	0.0206715
																	941.9	-0.00298178
																	943.5	-0.0607379
																	945.2	0.0188084
																	946.8	0.0620647
																	948.5	-0.0426739
																	950.2	-0.0859302
																	951.9	0.0336322
																	953.6	0.0873381
																	955.2	-0.0283361
																	956.9	0.0324171
																	958.6	0.0172693
																	960.2	0.0150012
																	961.9	0.030473
																	963.6	-0.0661652
																	965.2	-0.0515034
																	966.9	0.0320121
																	968.6	-0.0130263
																	970.3	0.0606066
																	971.9	0.00204049
																	973.6	0.00933089
																	975.3	0.0341182
																	977	-0.024934
																	978.6	0.0476459
																	980.3	0.110991
																	982	0.011518

## Sheet: Figure 6
Figure 6a						Figure 6b
D382R/R719D 2HEP			D382R/R719D 25HEP			D382R/R719D 2HEP				D382R/R719D 25HEP
Time	Norm Signal		Time	Norm Signal		Actin (uM)	Rate	Error		Actin (uM)	Rate	Error
22	0.738301		22	0.850318		0	0	0		0	0	0
24	0.636697		23.6	0.74801		0.5	0.256001	0.0630923		0.5	0.212988	0.0118092
26	0.772702		25.2	0.7263		1	0.511235	0.0301079		1	0.365313	0.0104315
28	0.780796		26.9	0.673729		1.5	0.408659	0.0294646		1.5	0.285657	0.00556939
30	0.651075		28.5	0.704753		2	0.562907	0.0330137		2	0.372555	0.0287173
32.1	0.596119		30.1	0.726786		4	0.738194	0.0343821		4	0.522601	0.00667179
34.1	0.574285		31.7	0.68758		8	0.842565	0.0062722		8	0.701565	0.0245347
36.1	0.440836		33.3	0.652181		15	0.907684	0.0247731		15	0.849247	0.0912195
38.1	0.59058		34.9	0.675754		20	0.912983	0.019519		20	0.897013	0.0393575
40.1	0.566084		36.5	0.716661		30	0.949327	0.0101629		30	1.01158	0.0057798
42.1	0.519329		38.2	0.680776		40	0.996351	0.0307669		40	0.983718	0.0543314
44.1	0.486952		39.8	0.493494		60	0.94842	0.0142695		60	0.966222	0.0375119
46.2	0.462243		41.4	0.6069		80	1.00406	0.0266421		80	0.984244	0.0418295
48.2	0.410269		43	0.524924
50.2	0.380022		44.6	0.498759
52.2	0.486313		46.2	0.641003
54.2	0.46022		47.9	0.553194
56.2	0.457983		49.5	0.535454
58.3	0.421452		51.1	0.490416
60.3	0.445629		52.7	0.524924
62.3	0.437215		54.3	0.507184
64.3	0.367987		55.9	0.530189
66.3	0.415062		57.6	0.475754
68.3	0.400045		59.2	0.42221
70.3	0.424754		60.8	0.489201
72.4	0.404518		62.4	0.53999
74.4	0.378425		64	0.453316
76.4	0.356804		65.7	0.44319
78.4	0.433487		67.3	0.406738
80.4	0.319635		68.9	0.459553
82.5	0.289494		70.5	0.498192
84.5	0.358721		72.1	0.369719
86.5	0.371715		73.8	0.469598
88.5	0.382472		75.4	0.583166
90.5	0.293967		77	0.482882
92.5	0.369691		78.6	0.371258
94.5	0.269578		80.2	0.433065
96.6	0.262868		81.9	0.369557
98.6	0.290239		83.5	0.40204
100.6	0.342426		85.1	0.440922
102.6	0.254454		86.7	0.380817
104.7	0.3158		88.3	0.446997
106.7	0.313244		90	0.359108
108.7	0.247212		91.6	0.390699
110.7	0.265105		93.2	0.375309
112.7	0.149015		94.8	0.38106
114.7	0.287151		96.4	0.361052
116.8	0.206527		98.1	0.363077
118.8	0.296949		99.7	0.31253
120.8	0.258927		101.3	0.367694
122.8	0.255626		102.9	0.319335
124.8	0.314522		104.6	0.341368
126.8	0.296949		106.2	0.309614
128.9	0.183523		107.8	0.32055
130.9	0.0849		109.4	0.28912
132.9	0.211107		111	0.369638
134.9	0.235922		112.7	0.353599
136.9	0.17447		114.3	0.359432
139	0.264998		115.9	0.428285
141	0.190978		117.6	0.29803
143	0.157855		119.2	0.310505
145.1	0.274583		120.8	0.381303
147.1	0.106094		122.4	0.306212
149.1	0.223462		124	0.317795
151.1	0.134105		125.7	0.347686
153.1	0.206847		127.3	0.275673
155.2	0.166695		128.9	0.339586
157.2	0.107798		130.5	0.250805
159.2	0.156471		132.2	0.320064
161.2	0.150613		133.8	0.304754
163.2	0.12601		135.4	0.279885
165.3	0.0680723		137	0.250886
167.3	0.222183		138.7	0.257771
169.3	0.216858		140.3	0.299326
171.3	0.0972544		141.9	0.29236
173.4	0.203226		143.5	0.307022
175.4	0.147844		145.2	0.27624
177.4	0.142199		146.8	0.234766
179.5	0.21771		148.4	0.240841
181.5	0.0989585		150.1	0.26093
183.5	0.244336		151.7	0.272757
185.5	0.266702		153.3	0.249509
187.6	0.22687		154.9	0.264333
189.6	0.197262		156.6	0.222291
191.6	0.13272		158.2	0.206576
193.6	0.0989585		159.8	0.242623
195.6	0.145714		161.4	0.212571
197.6	0.107053		163.1	0.344365
199.7	0.0782967		164.7	0.249104
201.7	0.141773		166.3	0.264252
203.7	0.236135		167.9	0.178468
205.8	0.161902		169.6	0.164535
207.8	0.147205		171.2	0.197504
209.8	0.199392		172.8	0.211194
211.9	0.123135		174.4	0.191024
213.9	0.137619		176.1	0.238411
215.9	0.176174		177.7	0.211437
217.9	0.133359		179.3	0.271542
220	0.171488		180.9	0.262632
222	0.070948		182.6	0.17134
224	0.220905		184.2	0.200825
226	0.070948		185.8	0.189728
228	0.0659423		187.5	0.262388
230.1	0.149761		189.1	0.159756
232.1	0.0954438		190.7	0.228205
234.1	0.13485		192.3	0.184138
236.1	0.106201		193.9	0.181465
238.1	0.188741		195.6	0.182923
240.2	0.123667		197.2	0.196775
242.2	0.084687		198.8	0.200582
244.2	0.181179		200.4	0.164616
246.3	0.143797		202.1	0.186892
248.3	0.0405943		203.7	0.183652
250.3	0.0907577		205.3	0.137561
252.3	0.0748886		206.9	0.196532
254.4	0.147418		208.6	0.138209
256.4	0.0905447		210.2	0.171016
258.4	0.159666		211.8	0.137561
260.5	0.194279		213.5	0.127921
262.5	0.133253		215.1	0.207387
264.5	0.169358		216.7	0.170044
266.5	0.100556		218.3	0.151008
268.6	0.120898		220	0.162024
270.6	0.131123		221.6	0.257447
272.6	0.141347		223.2	0.135293
274.7	0.140069		224.9	0.155949
276.7	0.129525		226.5	0.189323
278.7	0.165417		228.1	0.142421
280.8	0.0723325		229.8	0.14801
282.8	0.0347366		231.4	0.212814
284.9	0.101728		233	0.22464
286.9	0.129312		234.6	0.0942235
288.9	0.0588065		236.3	0.146795
291	0.15711		237.9	0.14315
293	0.0671138		239.5	0.179197
295	0.0577415		241.2	0.19232
297	0.098639		242.8	0.182842
299	0.0677528		244.4	0.113016
301.1	0.0807463		246.1	0.133673
303.1	0.130058		247.7	0.0913883
305.2	0.098639		249.3	0.121279
307.2	0.0313285		251	0.142664
309.2	0.0805333		252.6	0.214677
311.3	0.0306895		254.2	0.166722
313.3	0.0977869		255.9	0.133349
315.3	0.110567		257.5	0.207468
317.3	0.0612561		259.1	0.139424
319.4	0.18512		260.7	0.12055
321.4	0.0556114		262.4	0.146066
323.5	0.0797878		264	0.19394
325.5	0.107053		265.6	0.166317
327.5	0.173192		267.3	0.151089
329.5	0.0818113		268.9	0.1536
331.6	0.0665813		270.5	0.135617
333.6	0.0840479		272.2	0.204308
335.7	0.00278547		273.8	0.067816
337.7	0.165417		275.4	0.0725953
339.7	0.0704154		277.1	0.0904162
341.8	0.101302		278.7	0.0879861
343.8	0.0647707		280.3	0.146147
345.8	0.197794		282	0.195236
347.9	0.143158		283.6	0.111639
349.9	0.158707		285.2	0.162348
351.9	0.17628		286.9	0.0883911
354	0.153062		288.5	0.181141
356	0.0148204		290.1	0.188432
358	0.0551854		291.8	0.131971
360	0.138471		293.4	0.10686
362.1	-0.010421		295	0.119335
364.1	0.206101		296.7	0.203579
366.1	0.0585935		298.3	0.159675
368.2	0.0800008		299.9	0.181627
370.2	0.0640252		301.5	0.214758
372.3	0.0528423		303.2	0.105078
374.3	0.11291		304.8	0.150683
376.3	0.0136489		306.4	0.118039
378.4	0.0759536		308.1	0.144365
380.4	0.107905		309.7	0.12217
382.4	0.0344171		311.4	0.084908
384.5	0.0935268		313	0.142259
386.5	0.0625341		314.7	0.11334
388.5	0.12633		316.3	0.0788326
390.6	0.107692		317.9	0.179521
392.6	0.110461		319.6	0.0803717
394.6	0.0610431		321.2	0.0924414
396.7	0.0916097		322.9	0.0937374
398.7	0.0635992		324.5	0.111396
400.7	0.11291		326.1	0.157974
402.8	0.0670073		327.8	0.145499
404.8	0.0841544		329.4	0.135779
406.9	0.103645		331.1	0.0545313
408.9	0.043683		332.7	0.110343
410.9	0.0491147		334.3	0.15927
412.9	0.154767		336	0.161619
415	0.0186545		337.6	0.0726763
417	0.131762		339.2	0.0912263
419.1	0.0381448		340.9	0.136589
421.1	0.0920357		342.5	0.14072
423.1	0.156897		344.2	0.110505
425.2	0.057422		345.8	0.0870951
427.2	0.0975739		347.4	0.0806147
429.3	0.116106		349	0.0686261
431.3	0.0245123		350.7	0.0452968
433.3	0.112591		352.3	0.0476459
435.4	-0.011486		354	0.0887152
437.4	0.0665813		355.6	0.188918
439.5	0.110674		357.2	0.0755114
441.5	0.101195		358.8	0.171178
443.6	0.13091		360.5	0.0689501
445.6	-0.0462063		362.1	0.104997
447.6	0.146459		363.8	0.0622267
449.7	0.176493		365.4	0.0934134
451.7	0.176919		367	0.1391
453.8	0.0627472		368.7	0.10848
455.8	0.102793		370.3	0.0878241
457.8	0.138258		371.9	0.086366
459.9	0.0403813		373.5	0.0286099
461.9	0.0539073		375.2	0.157488
463.9	0.0618951		376.8	0.106455
466	0.0531618		378.4	0.172717
468	0.0355887		380.1	0.124681
470.1	0.0446415		381.7	0.0796427
472.1	0.121644		383.4	0.0691931
474.1	0.0394228		385	0.117877
476.2	0.00555457		386.7	0.0691121
478.2	0.00406352		388.3	0.13991
480.3	0.0667943		390	0.0830449
482.3	0.0208911		391.6	0.0620647
484.4	0.0228082		393.3	0.202364
486.4	0.0419789		394.9	0.103458
488.5	0.134957		396.5	0.0235066
490.5	0.031435		398.2	0.0943855
492.5	0.0609366		399.9	0.0337942
494.6	0.0278139		401.5	0.0949525
496.6	0.10684		403.2	0.0776176
498.6	0.0281334		404.8	0.0903352
500.7	0.133785		406.4	0.0810197
502.7	-0.0288462		408.1	0.162591
504.8	0.0121578		409.7	0.0265848
506.8	0.105988		411.4	0.0644949
508.8	0.0394228		413	0.11569
510.8	0.101408		414.6	0.0925224
512.9	0.0399553		416.3	0.0876621
514.9	0.0826634		418	0.0327411
517	0.135489		419.6	0.0524252
519	0.071161		421.3	0.0159732
521.1	0.0515642		422.9	0.0740534
523.1	0.0596585		424.5	0.1391
525.2	0.120685		426.1	0.0264228
527.2	-0.0710217		427.8	0.108075
529.3	0.122389		429.5	0.0332272
531.3	0.108757		431.1	0.0662769
533.3	-0.0127641		432.7	0.0914693
535.4	-0.0556852		434.4	0.0910643
537.4	0.116319		436	0.0799667
539.5	0.0941658		437.6	0.0655479
541.5	-0.0135096		439.3	0.048294
543.6	0.031222		441	0.0917933
545.6	0.0850065		442.6	0.125491
547.7	0.0519903		444.3	0.103863
549.7	0.0934203		445.9	0.105483
551.8	0.0627472		447.6	0.0367104
553.8	-0.00892995		449.2	0.0725953
555.8	-0.0475909		450.8	0.0792376
557.8	0.0808528		452.5	0.101271
559.9	0.0379318		454.1	0.0686261
561.9	0.122496		455.8	0.0555844
564	0.0543333		457.4	0.085151
566.1	-0.0446088		459	0.0901732
568.1	0.017057		460.6	0.0955195
570.1	0.0333521		462.3	0.0757545
572.2	0.0492212		464	0.0994887
574.2	-0.0508925		465.6	0.133592
576.3	0.0315415		467.2	0.0685451
578.3	0.113763		468.9	0.00366058
580.4	-0.0238405		470.5	0.0422187
582.4	-0.0045633		472.2	0.11974
584.5	-0.0357689		473.8	0.105321
586.6	0.000868402		475.5	0.0236687
588.6	0.125265		477.1	0.0403556
590.7	0.0407009		478.8	0.0583385
592.7	0.0145009		480.4	0.0196184
594.8	0.0524163		482.1	0.0702462
596.8	0.045387		483.7	0.0872571
598.9	-0.050786		485.4	0.0802097
600.9	0.0568894		487	0.049509
603	0.131229		488.7	0.0887152
605.1	0.057848		490.3	0.11812
607.1	0.0446415		492	0.0474029
609.2	0.0878821		493.6	0.0290149
611.2	0.0546529		495.2	0.0550983
613.2	0.0793618		496.9	0.0778606
615.3	-0.00861044		498.5	0.0646569
617.3	0.168612		500.2	0.06652
619.4	0.0399553		501.8	0.0428667
621.5	-0.0019007		503.5	0.0531542
623.5	0.0916097		505.1	0.0917123
625.6	0.0485821		506.8	0.0251267
627.6	0.0255773		508.4	0.0250457
629.7	0.10258		510.1	0.0914693
631.8	0.0238732		511.7	0.0159732
633.8	0.0699894		513.4	0.0209145
635.9	0.0283464		515	0.0257748
637.9	0.0366537		516.7	0.0499141
640	0.0536943		518.3	-0.00589793
642.1	0.0822374		520	0.0402745
644.1	-0.0490819		521.6	-0.0138364
646.2	0.00395701		523.3	0.100299
648.3	-0.0583478		524.9	0.0234256
650.4	0.0737171		526.6	0.0355763
652.5	0.0491147		528.2	0.00374158
654.5	0.0283464		529.9	0.00681975
656.6	-0.0242665		531.5	0.0252077
658.7	-0.00679988		533.2	0.0352523
660.7	0.0856455		534.8	0.102567
662.8	0.15253		536.5	0.138938
664.9	0.0789357		538.1	-0.00800405
666.9	-0.0403486		539.8	0.0324981
669	0.0036375		541.4	0.0197804
671.1	0.0667943		543.1	0.0900922
673.1	0.0536943		544.7	0.0643328
675.2	0.0129033		546.4	0.00722477
677.3	0.000335883		548	-0.0033868
679.4	0.058061		549.7	0.0687071
681.4	-0.037899		551.3	-0.0033868
683.5	0.0678593		553	0.102891
685.6	-0.00999499		554.6	0.0457828
687.6	0.0887341		556.3	0.13748
689.7	0.113763		558	0.0356573
691.8	0.0380383		559.6	-0.00662697
693.8	-0.025012		561.3	0.107994
695.9	0.045813		563	0.0340372
697.9	0.0676463		564.6	0.0476459
700	-0.0473779		566.2	0.0836929
702.1	0.0381448		567.9	0.066682
704.1	-0.0406681		569.6	0.0402745
706.2	0.031222		571.2	0.0440818
708.3	0.0195066		572.9	0.115852
710.3	0.0348431		574.6	0.066682
712.4	0.0408074		576.2	0.00852084
714.5	-0.0137226		577.9	0.0450538
716.5	-0.00147468		579.5	0.0377634
718.6	0.0190806		581.2	0.0452968
720.7	0.0525228		582.8	0.135779
722.8	0.0524163		584.5	0.0143532
724.8	-0.0143617		586.1	-0.00298178
726.9	0.0528423		587.8	0.0337942
729	0.0470911		589.5	0.0201045
731.1	-0.024373		591.1	0.0198615
733.2	0.0530553		592.8	0.0562324
735.2	0.00214645		594.4	0.0835309
737.3	0.0158854		596.1	0.0369534
739.4	0.0661553		597.7	0.0465929
741.4	0.110993		599.4	0.0543693
743.5	0.0184415		601.1	0.0987597
745.6	-0.0315088		602.7	-0.0496403
747.7	0.00246596		604.3	0.0250457
749.8	0.101408		606	0.0550173
751.9	0.0422984		607.7	0.0929274
753.9	0.0184415		609.3	0.0130571
756	0.0654098		611	0.0338752
758.1	0.00203994		612.6	0.0222106
760.2	0.0332456		614.3	0.0134621
762.3	0.0852195		615.9	0.0729193
764.3	0.0596585		617.6	0.0778606
766.4	0.0239797		619.2	-0.026149
768.5	-0.0174503		620.9	0.00576669
770.6	-0.00882345		622.6	0.0793997
772.7	0.0431504		624.2	0.06652
774.8	0.0319675		625.9	0.0447298
776.8	0.032287		627.5	0.0631988
778.9	0.0117318		629.2	-0.00281977
781	0.0769122		630.8	0.00989792
783.1	-0.0111665		632.5	0.0644138
785.1	0.0173765		634.1	0.0442438
787.2	0.11291		635.8	0.0529112
789.3	0.0559309		637.4	-0.00994815
791.4	0.0264293		639.1	0.0359813
793.4	-0.00371126		640.7	0.0546933
795.6	0.114402		642.4	0.0388975
797.6	0.0408074		644	0.048051
799.7	0.00406352		645.7	-0.0107582
801.8	0.0700959		647.3	0.13262
803.9	-0.0833762		649	0.0196994
806	0.0214237		650.6	0.0409226
808.1	0.0120513		652.3	0.0701652
810.2	0.0293049		653.9	0.0318501
812.2	0.0328196		655.6	-0.0287412
814.3	-0.00956898		657.3	0.0448108
816.4	0.129632		658.9	0.0152442
818.4	-0.00435029		660.6	0.0403556
820.5	-0.037047		662.2	0.00787281
822.6	0.0512447		663.9	0.0454588
824.7	0.0886276		665.6	0.0427047
826.7	0.000122875		667.3	0.0022025
828.8	0.0703089		669	0.011761
830.9	0.00555457		670.7	0.0599586
833	-0.0157462		672.4	0.086042
835.1	0.00768465		674	0.0021215
837.2	0.109609		675.8	0.00738678
839.2	0.0345236		677.4	0.0649809
841.3	0.103112		679.1	0.029825
843.4	0.0425114		680.8	0.0648189
845.5	0.00417002		682.5	0.086366
847.6	0.0061936		684.2	0.00714377
849.7	-0.00083566		685.9	0.0437577
851.7	0.0398488		687.6	0.0394645
853.8	-0.077838		689.2	-0.00306278
855.9	0.0692439		690.9	-0.0034678
858	-0.0120186		692.6	0.085475
860.1	-0.0132966		694.3	0.00341757
862.2	-0.011486		696	-0.0419449
864.3	-0.0946656		697.7	-0.00379182
866.4	-0.00115517		699.4	0.0759975
868.5	-0.0109535		701.1	0.0260988
870.5	0.0744626		702.8	0.115447
872.6	0.0686049		704.5	0.114637
874.8	0.108544		706.1	-0.0244479
876.8	0.0388903		707.8	0.0605256
878.9	0.0821309		709.5	0.0280429
881	-0.0448218		711.2	0.0320121
883	-0.0598388		712.9	0.0198615
885.1	-0.00786492		714.6	0.0162973
887.2	0.00811067		716.3	0.0344422
889.3	0.0256838		717.9	0.0909833
891.4	0.0670073		719.6	0.0825588
893.5	0.0985325		721.3	0.0390595
895.6	0.15924		723	0.0958435
897.6	0.015992		724.7	0.0533973
899.7	0.0368667		726.4	0.0258558
901.8	0.0920357		728.1	0.00333656
			729.8	0.0457828
			731.4	0.0441628
			733.1	0.120874
			734.8	0.0901732
			736.5	0.115933
			738.2	0.0336322
			739.9	0.00552368
			741.6	0.0319311
			743.3	0.0879051
			744.9	-0.00314379
			746.7	0.0278809
			748.3	-0.0171575
			750	0.0217246
			751.7	-0.0196687
			753.4	0.00738678
			755.1	0.0508051
			756.8	0.0221296
			758.4	0.0229396
			760.1	0.0802907
			761.8	-0.0323864
			763.5	0.0771315
			765.2	0.0636848
			766.9	0.0683831
			768.6	0.00835883
			770.3	-0.0169955
			771.9	-0.0109202
			773.7	-0.0161855
			775.4	0.0219676
			777.1	0.103458
			778.7	-0.0455091
			780.4	0.0394645
			782.1	0.0336322
			783.7	0.0279619
			785.4	0.0282859
			787.1	-0.00605994
			788.8	0.0125711
			790.5	0.0553414
			792.2	0.029177
			793.9	0.0184844
			795.6	0.0323361
			797.3	0.0390595
			799	0.030635
			800.7	0.0277999
			802.3	0.0397075
			804	-0.0211268
			805.7	0.0228586
			807.4	0.0359813
			809.1	0.0230206
			810.8	-0.0226658
			812.5	-0.0283361
			814.2	0.0800477
			815.9	-0.00184772
			817.6	-0.0341685
			819.3	0.0217246
			821	0.00973591
			822.7	0.0337132
			824.4	0.0174313
			826.1	-0.00233374
			827.8	-0.0533665
			829.5	-0.0587938
			831.2	0.00293154
			832.9	0.0400315
			834.7	0.0543693
			836.4	-0.0170765
			838.1	-0.00686999
			839.8	0.0661149
			841.5	0.0252887
			843.2	0.0313641
			844.9	-0.0398388
			846.6	0.00268853
			848.3	0.029987
			850	0.011599
			851.7	0.0427047
			853.4	0.0381684
			855.1	-0.0304423
			856.8	0.0597966
			858.5	0.00414661
			860.2	-0.0488302
			861.9	-0.00849007
			863.7	-0.00614095
			865.4	0.0530732
			867.1	-0.00209073
			868.8	-0.00630296
			870.5	0.0135431
			872.2	-0.0353025
			873.9	0.0505621
			875.6	0.0394645
			877.2	0.0158112
			879	0.0222916
			880.7	0.0190514
			882.4	0.0167833
			884.1	0.0618217
			885.8	0.0384114
			887.5	-0.0523134
			889.2	-0.0186156
			890.9	1.5384e-05
			892.6	0.0135431
			894.3	0.048213
			896.1	0.0534783
			897.8	-0.000875664
			899.4	0.0350903
			901.2	-0.0170765
			902.8	0.0619027
			904.5	-0.0190206
			906.3	-0.00354881
			908	0.0355763
			909.7	-0.0284171
			911.4	-0.00751802
			913.1	-0.0307663
			914.8	-0.00857108
			916.5	0.0459449
			918.2	0.00997892
			920	0.0716232
			921.7	-0.0804219
			923.4	0.0262608
			925.1	0.00803482
			926.8	0.0471599
			928.6	-0.063492
			930.2	0.0230206
			931.9	0.00544268
			933.5	0.011032
			935.2	-0.00816606
			936.9	0.0270708
			938.5	0.0380874
			940.2	0.0206715
			941.9	-0.00298178
			943.5	-0.0607379
			945.2	0.0188084
			946.8	0.0620647
			948.5	-0.0426739
			950.2	-0.0859302
			951.9	0.0336322
			953.6	0.0873381
			955.2	-0.0283361
			956.9	0.0324171
			958.6	0.0172693
			960.2	0.0150012
			961.9	0.030473
			963.6	-0.0661652
			965.2	-0.0515034
			966.9	0.0320121
			968.6	-0.0130263
			970.3	0.0606066
			971.9	0.00204049
			973.6	0.00933089
			975.3	0.0341182
			977	-0.024934
			978.6	0.0476459
			980.3	0.110991
			982	0.011518

## Sheet: Figure 7
Figure 7c						Figure 7d								Figure 7e				Figure 7f
I457T 2HEP			I457T 25HEP			I457T 2HEP				I457T 25HEP				ATPase rate data				In vitro motility velocity data
Time	Norm Signal		Time	Norm Signal		Actin (uM)	Rate	Error		Actin (uM)	Rate	Error
16	0.519718		23	0.607724		0	0	0		0	0	0
18	0.493132		24.9	0.757377		0.5	0.0571769	0.0161589		0.5	0.034554	0.0119308		WT		I457T		wt			i457t
20	0.444578		26.8	0.683474		1	0.101909	0.0214732		1	0.0638586	0.00633407		2.548		3.77		789			1685
22	0.354793		28.7	0.72336		1.5	0.108844	0.0114527		1.5	0.0538227	0.00789927		2.33		4.156		919			1926
24	0.367073		30.6	0.727816		2	0.151215	0.0335406		2	0.0661487	0.00886146		2.469		5.22		698			1559
26	0.360877		32.5	0.649022		4	0.249213	0.0313303		4	0.0833062	0.00423983		2.326		3.7		731			1720
28	0.322687		34.4	0.691517		8	0.374247	0.0646512		8	0.110411	0.0193986						620			1348
30	0.363468		36.3	0.526322		15	0.537136	0.0807754		15	0.162083	0.0161237						588			1249
32	0.333164		38.2	0.530886		20	0.591906	0.0888985		20	0.215578	0.0191192						505			1490
34	0.279316		40.1	0.678366		30	0.693244	0.0951692		30	0.248915	0.0153715
36	0.304663		42	0.594899		40	0.763295	0.102261		40	0.26862	0.0123117
38	0.278414		43.9	0.620983		60	0.807428	0.0734447		60	0.360933	0.026012
40	0.253518		45.8	0.602507		80	0.853069	0.0654051		80	0.413189	0.0370942
42	0.210935		47.7	0.606202
44	0.228171		49.6	0.656739
46	0.305113		51.5	0.511215
48	0.218483		53.4	0.529256
50	0.235944		55.3	0.488609
52	0.252617		57.2	0.586966
54	0.154495		59.1	0.456114
56	0.249913		61	0.539907
58	0.167563		62.9	0.489696
60	0.193023		64.8	0.490566
62	0.15427		66.7	0.530125
64	0.200458		68.6	0.534038
66	0.219496		70.5	0.429704
68	0.191558		72.4	0.509693
70	0.162156		74.3	0.511758
72	0.195389		76.2	0.47122
74	0.220623		78.1	0.427857
76	0.15979		80	0.424922
78	0.190544		81.9	0.410468
80	0.209245		83.8	0.455136
82	0.231663		85.7	0.441007
84	0.104026		87.6	0.308308
86	0.169253		89.5	0.430574
88	0.127346		91.4	0.413293
90	0.13602		93.3	0.434704
92	0.147398		95.2	0.376668
94	0.143906		97.1	0.420792
96	0.16317		99	0.366995
98	0.134668		100.9	0.39134
100	0.213413		102.8	0.293744
102	0.171168		104.7	0.415793
104	0.126107		106.6	0.398295
106	0.137259		108.5	0.435247
108	0.125994		110.4	0.336347
110	0.177702		112.3	0.301026
112	0.102111		114.2	0.447202
114	0.168014		116.1	0.395144
116	0.185475		118	0.358518
118	0.173872		119.8	0.38145
120	0.147511		121.8	0.379602
122	0.110222		123.6	0.374386
124	0.140752		125.5	0.375364
126	0.0767643		127.4	0.391557
128	0.130613		129.4	0.44981
130	0.134668		131.2	0.311785
132	0.131965		133.1	0.359822
134	0.176801		135	0.382754
136	0.11056		137	0.316785
138	0.0767643		138.9	0.345694
140	0.0756378		140.8	0.412967
142	0.107519		142.6	0.382971
144	0.104139		144.6	0.338086
146	0.0737227		146.4	0.294831
148	0.122389		148.4	0.355584
150	0.0789047		150.2	0.357105
152	0.0436442		152.1	0.297874
154	0.0259575		154	0.392535
156	0.133091		156	0.295157
158	0.150552		157.9	0.427748
160	0.06809		159.8	0.309829
162	0.0921979		161.7	0.257336
164	0.0531071		163.6	0.334065
166	0.102449		165.5	0.303852
168	0.0406025		167.4	0.379168
170	0.0771023		169.3	0.273421
172	0.0876917		171.2	0.277225
174	0.154946		173.1	0.359822
176	0.101886		175	0.302982
178	0.0492768		176.9	0.24223
180	0.136245		178.8	0.206039
182	0.0702304		180.7	0.424053
184	0.101999		182.6	0.330587
186	0.0353078		184.5	0.288636
188	0.0905081		186.4	0.255163
190	0.118334		188.3	0.327653
192	0.0915219		190.2	0.35015
194	0.170154		192.1	0.244186
196	0.0664002		194	0.3345
198	0.0268588		195.9	0.257662
200	0.0679773		197.8	0.337978
202	0.0598663		199.7	0.364822
204	0.0741733		201.6	0.38145
206	0.0162693		203.5	0.323306
208	0.113715		205.4	0.264727
210	0.146384		207.3	0.294396
212	0.0885929		209.2	0.316133
214	0.00162437		211.1	0.306786
216	0.0211134		213	0.272443
218	0.0777782		214.9	0.314502
220	0.0978305		216.8	0.243534
222	0.0878044		218.7	0.315046
224	0.134894		220.6	0.291571
226	0.0345192		222.5	0.332
228	0.067752		224.4	0.239187
230	0.108195		226.3	0.309829
232	0.0851007		228.2	0.243969
234	0.100196		230.1	0.282985
236	0.0415037		232	0.318958
238	0.0260702		233.9	0.238208
240	0.100422		235.8	0.248642
242	0.0353078		237.7	0.2669
244	0.0288865		239.6	0.299287
246	0.02776		241.5	0.223319
248	0.0874664		243.4	0.263314
250	0.0380115		245.3	0.198323
252	0.0498401		247.2	0.295701
254	0.0664002		249.1	0.198975
256	0.0774402		251	0.213647
258	0.0826223		252.9	0.259184
260	0.0588524		254.8	0.232883
262	0.0907334		256.7	0.311133
264	0.0292245		258.6	0.237013
266	0.0456719		260.5	0.260379
268	0.0510793		262.4	0.299287
270	0.0369976		264.3	0.325153
272	0.0683153		266.2	0.237556
274	0.0933244		268.1	0.202235
276	0.0831856		270	0.257228
278	0.0536703		271.9	0.22245
280	0.0764264		273.8	0.257445
282	0.0711316		275.7	0.297114
284	0.101435		277.6	0.215711
286	0.067752		279.5	0.244838
288	0.0758631		281.4	0.188867
290	0.0127771		283.3	0.341999
292	0.0636965		285.2	0.235926
294	0.0918599		287.1	0.258749
296	0.0289992		289	0.295157
298	0.0568246		290.9	0.238861
300	0.0790174		292.8	0.265161
302	0.0027509		294.7	0.207234
304	0.033956		296.6	0.155176
306	0.0139036		298.5	0.2018
308	0.0528818		300.4	0.237882
310	0.028098		302.3	0.235491
312	-0.00243116		304.2	0.214299
314	0.000497831		306.1	0.15485
316	0.0360964		308	0.175826
318	0.00951012		309.9	0.273204
320	0.0358711		311.8	0.326566
322	0.0246057		313.7	0.168653
324	0.0296751		315.6	0.220493
326	0.0257322		317.5	0.255489
328	-0.00198055		319.4	0.179955
330	0.0356458		321.3	0.229514
332	-0.00783854		323.2	0.248207
334	0.0801439		325.1	0.298309
336	0.00151171		327	0.269617
338	0.0239298		328.9	0.220819
340	0.0455593		330.8	0.177673
342	0.0844248		332.7	0.226036
344	0.0921979		334.6	0.177564
346	0.0135656		336.5	0.225167
348	0.0626826		338.4	0.262662
350	-0.0117814		340.3	0.161588
352	0.0702304		342.2	0.161262
354	-0.0159496		344.1	0.201366
356	0.0741733		346	0.262988
358	0.013791		347.9	0.174521
360	-0.029468		349.8	0.258097
362	0.0464605		351.7	0.206148
364	0.064823		353.6	0.275595
366	-0.00941569		355.5	0.227014
368	0.0255069		357.4	0.224732
370	0.0862272		359.3	0.0831207
372	0.0828476		361.2	0.279399
374	0.0428556		363.1	0.164197
376	0.0146922		365	0.228645
378	0.0616687		366.9	0.185933
380	0.0333927		368.8	0.162675
382	0.0687659		370.7	0.291897
384	0.0774402		372.6	0.193541
386	0.00342682		374.5	0.169196
388	-0.000403398		376.4	0.213538
390	0.068428		378.3	0.206691
392	-0.0104296		380.2	0.198975
394	0.0411658		382.1	0.204517
396	0.0498401		384	0.159089
398	-0.00952834		385.9	0.157132
400	-0.035664		387.8	0.0504077
402	0.084988		389.7	0.222015
404	0.0153681		391.6	0.1417
406	0.0090595		393.5	0.223754
408	0.0330547		395.4	0.192454
410	0.0569373		397.3	0.190606
412	0.0716949		399.2	0.211473
414	0.00917216		401.1	0.10953
416	0.0799186		403	0.189411
418	0.0226906		404.9	0.214081
420	-0.00873976		406.8	0.194519
422	0.0256196		408.7	0.182672
424	-0.0035577		410.6	0.176043
426	0.0154808		412.5	0.153329
428	-0.0221455		414.4	0.207778
430	0.0493895		416.3	0.186368
432	0.0927611		418.2	0.263205
434	0.021902		420.1	0.133331
436	0.0721455		422	0.150612
438	0.00455336		423.9	0.174195
440	0.00365213		425.8	0.122572
442	0.00444071		427.7	0.105944
444	0.0691039		429.6	0.204952
446	0.00286356		431.5	0.108987
448	0.0027509		433.4	0.159306
450	0.047925		435.3	0.165284
452	0.0305763		437.2	0.13594
454	0.0647104		439.1	0.176043
456	0.0350825		441	0.182672
458	-0.00536016		442.9	0.0291063
460	0.0687659		444.8	0.128441
462	-0.0257505		446.7	0.158545
464	0.00646847		448.6	0.127028
466	-0.0223709		450.5	0.143982
468	0.00173702		452.4	0.153655
470	0.00962277		454.3	0.202778
472	-0.0164002		456.2	0.137026
474	0.0265208		458.1	0.0989881
476	-0.0260884		460	0.161806
478	-0.0168508		461.9	0.152894
480	0.0613308		463.8	0.171587
482	0.0113126		465.7	0.100944
484	0.0122138		467.6	0.0911631
486	0.00973543		469.5	0.124093
488	0.076877		471.4	0.190063
490	0.0597536		473.3	0.109095
492	0.03328		475.2	0.133223
494	0.101661		477.1	0.148438
496	-0.0246239		479	0.145069
498	-0.0424232		480.9	0.128441
500	-0.0124573		482.8	0.221254
502	0.0139036		484.7	0.0951843
504	0.0088342		486.6	0.172565
506	-0.0225962		488.5	-0.0238213
508	-0.00299443		490.5	0.114856
510	-0.0106549		492.3	0.168327
512	0.0538956		494.2	0.0813818
514	0.00770766		496.1	0.12931
516	0.0608802		498	0.142569
518	0.010524		499.9	0.176586
520	-0.0384803		501.8	0.124637
522	0.0107493		503.7	0.225927
524	0.0315902		505.7	0.0258458
526	-0.0440003		507.6	0.188541
528	-0.0339742		509.5	0.159741
530	0.0513046		511.4	0.0648623
532	0.0443201		513.3	0.0972492
534	0.0326041		515.2	0.13344
536	-0.01809		517.1	0.234405
538	0.0223526		519	0.197344
540	0.0207755		520.9	0.0790995
542	0.051192		522.8	0.142678
544	0.0490515		524.7	0.147025
546	0.0605422		526.6	0.135179
548	-0.00941569		528.5	0.202018
550	-0.0340868		530.4	0.107139
552	0.00782032		532.3	0.1104
554	-0.0364526		534.2	0.154198
556	0.0141289		536.1	0.0795342
558	-0.0222582		538	0.143113
560	-0.0299186		539.9	0.0864898
562	0.0456719		541.8	0.116268
564	0.0776655		543.7	0.154089
566	0.0526564		545.6	0.0561678
568	-0.0165129		547.5	0.1367
570	-0.0550404		549.4	0.0984447
572	0.0822843		551.3	0.113443
574	0.0406025		553.2	0.188541
576	0.042405		555.1	0.146047
578	-0.064278		557	0.114203
580	0.02224		558.9	0.0670359
582	0.0312523		560.8	0.119311
584	0.0104113		562.7	0.0808384
586	0.0258449		564.6	0.0686661
588	0.039138		566.5	0.195823
590	0.0544589		568.4	0.168544
592	-0.0124573		570.3	0.0624713
594	0.0409405		572.2	0.167892
596	-0.0316084		574.1	0.0482341
598	-0.000516051		576	0.133331
600	-0.000403398		577.9	0.105292
602	-0.0178647		579.8	0.106487
604	-0.0175267		581.7	0.112465
606	0.0166073		583.6	0.0962711
608	0.0257322		585.5	0.177999
610	0.0292245		587.4	0.146482
612	0.0159314		589.3	0.124746
614	-0.0348754		591.2	0.118333
616	-0.00626139		593.1	0.163871
618	0.047925		595	0.187998
620	0.0676394		596.9	0.117464
622	0.0826223		598.8	0.0670359
624	-0.0312705		600.7	0.146156
626	-0.0188786		602.6	0.147242
628	-0.041184		604.5	0.200931
630	-0.0400575		606.4	0.0843162
632	0.00635582		608.3	0.136809
634	0.0166073		610.2	0.180064
636	0.0181844		612.1	0.0964885
638	0.0235918		614	0.06258
640	0.0606549		615.9	0.0938801
642	0.00635582		617.8	0.110508
644	0.02776		619.7	0.0695356
646	0.0090595		621.7	0.150829
648	0.0122138		623.6	0.108117
650	0.0356458		625.5	0.0733394
652	-0.0187659		627.4	0.205604
654	0.0678647		629.3	0.119094
656	0.0401519		631.2	0.191476
658	0.00489132		633.2	0.104531
660	-0.0214696		635.1	0.133766
662	0.0235918		637	0.0707311
664	0.0319282		638.9	0.0834468
666	-0.0267643		640.8	0.0795342
668	-0.00783854		642.7	0.144743
670	-0.0123447		644.7	0.0546463
672	0.0374482		646.6	0.136374
674	0.0207755		648.5	0.128767
676	0.0144669		650.4	-0.00664975
678	-0.00592342		652.3	0.0463865
680	0.0351951		654.3	0.0879027
682	0.0318155		656.2	0.0717092
684	-0.0117814		658.1	0.0793169
686	0.0186351		660	0.0790995
688	0.0658369		661.9	0.136483
690	-0.0129079		663.8	0.113443
692	0.0399266		665.8	0.0833381
694	0.0184098		667.7	0.170718
696	0.0273094		669.6	0.062254
698	0.00308886		671.6	0.140722
700	0.025169		673.5	0.0436695
702	0.056712		675.4	0.0720353
704	0.0401519		677.3	0.115834
706	-0.0579694		679.2	0.157785
708	0.0467985		681.1	0.0172601
710	-0.00581077		683	0.14746
712	0.0540083		685	0.117138
714	-0.0266517		686.9	0.0212813
716	-0.0227088		688.8	0.102249
718	0.03328		690.7	0.105726
720	0.0518679		692.6	0.114095
722	0.0381241		694.5	0.093228
724	0.0758631		696.5	-0.0173005
726	-0.00107932		698.4	0.024759
728	0.0136783		700.3	0.0851856
730	0.0547969		702.3	0.144634
732	-0.0532379		704.2	0.208321
734	0.0231412		706.1	0.112573
736	0.000385177		708	0.177999
738	-0.00795119		709.9	0.0938801
740	0.0606549		711.9	0.0909457
742	0.0181844		713.8	0.194953
744	-0.00738792		715.7	0.132788
746	-0.0123447		717.6	0.0347577
748	0.0168326		719.6	0.112139
750	-0.00457158		721.5	0.0406265
752	0.0124391		723.4	0.0536682
754	0.0216767		725.3	-0.00621503
756	-0.081852		727.2	0.196692
758	-0.0263137		729.2	0.120616
760	0.00984808		731.1	0.110074
762	0.0169453		733	0.0604064
764	-0.00231851		734.9	-0.0145835
766	-0.0152737		736.9	0.0772519
768	-0.0204557		738.8	0.142569
770	-0.0186533		740.7	0.110074
772	-0.0120067		742.6	0.085403
774	-0.00299443		744.5	-0.0346894
776	0.0457846		746.5	0.0844249
778	0.0594157		748.4	0.0417133
780	-0.00873976		750.3	0.060189
782	0.0171706		752.2	0.092576
784	-0.0378044		754.1	0.0411699
786	0.0529944		756.1	0.0381268
788	0.0204375		758	0.087794
790	0.013791		759.9	0.13507
792	-0.01257		761.8	0.0426914
794	0.00646847		763.8	0.0944235
796	0.0404899		765.7	0.111052
798	-0.0142598		767.6	0.0481254
800	0.00455336		769.5	0.0116086
802	0.00196233		771.5	0.118551
804	0.0658369		773.4	0.0303018
806	-0.061687		775.3	0.106596
808	-0.00997895		777.3	0.0305191
810	-0.0130206		779.2	0.0301931
812	0.0207755		781.1	0.085077
814	0.00500398		783	0.0961624
816	-0.0218076		785	0.118768
818	-0.00276912		786.9	0.0602977
820	0.00545459		788.8	0.0160646
822	0.0152555		790.7	0.148221
824	-0.04738		792.7	0.00986975
826	0.0433062		794.6	0.0808384
828	0.00128641		796.6	0.137135
830	-0.00321974		798.5	0.111704
832	0.0750745		800.4	0.00628328
834	0.00759501		802.4	0.123333
836	0.0697798		804.3	0.00237076
838	-0.00288178		806.2	0.122572
840	0.00342682		808.2	0.0570373
842	-0.0578567		810.1	0.0839902
844	0.0206628		812.1	0.0482341
846	-0.00389566		814	-0.028712
848	0.0159314		815.9	0.0723613
850	-0.00152993		817.8	0.0801863
852	0.00928481		819.8	0.0200858
854	-0.0227088		821.7	0.0797516
856	0.00342682		823.6	0.0100871
858	0.031027		825.6	0.0920325
860	0.0286612		827.6	0.0661665
862	0.00387744		829.5	0.0943148
864	-0.0183153		831.4	0.0768172
866	-0.0258631		833.4	0.119638
868	-0.026539		835.3	-0.0180613
870	0.00308886		837.3	0.0407351
872	-0.0107675		839.2	0.122028
874	-0.00885242		841.1	0.00584856
876	-0.021019		843.1	-0.00784524
878	-0.0572935		845	-0.0177352
880	0.0246057		846.9	0.0723613
882	0.0225779		848.9	0.107248
884	0.00556724		850.8	0.0614932
886	0.00973543		852.7	0.0544289
888	-0.0250745		854.7	0.0255198
890	-0.0832038		856.6	0.100184
892	-0.044113		858.6	0.00280549
894	-0.00919038		860.5	0.0835554
896	-0.00873976		862.4	0.0808384
898	0.000385177		864.3	0.0356271
900	-0.0561669		866.3	0.0537769
902	0.0544589		868.2	0.00204472
904	-0.00333239		870.1	0.0195424
906	-0.00231851		872.1	0.074861
908	-0.0447889		874	0.00258813
910	-0.00186789		876	0.0859464
912	0.00286356		877.9	0.0380181
914	-0.0273276		879.8	0.0209552
916	0.0239298		881.8	0.0248677
918	0.00128641		883.7	0.0852943
920	-0.0185406		885.7	0.10464
922	-0.0105422		887.6	0.0612758
924	-0.0361146		889.5	0.0221507
926	-0.0503089		891.5	0.0927933
928	-0.0166255		893.4	0.0566026
930	-0.0193292		895.3	-0.0178439
932	-0.00682465		897.3	0.0200858
934	0.0271967		899.2	0.079969
936	-0.00220586		901.1	0.0945322
938	-0.0449016		903.1	0.0441042
940	0.0143542		905	-0.0214304
942	-0.0098663		906.9	0.0946409
944	-0.00795119		908.9	0.0857291
946	-0.0360019		910.8	0.0137823
948	-0.0361146		912.7	0.0455171
950	-0.0112181		914.7	0.0178035
952	0.0406025		916.6	0.0393223
954	-0.0169635		918.6	0.100184
956	0.0650483		920.5	0.120181
958	-0.0219202		922.4	0.083012
960	-0.0223709		924.4	0.157241
962	-0.0203431		926.3	0.0789908
964	-0.0157243		928.2	0.0785561
966	0.0148048		930.2	0.042148
968	-0.0225962		932.1	0.0436695
970	0.0073697		934.1	0.0913805
972	-0.0402828		936	0.0257372
974	-0.0215823		937.9	-0.0430579
976	-0.0228215		939.9	-0.00404141
			941.8	0.00878294
			943.7	0.0376921
			945.7	0.0859464
			947.6	0.142461
			949.6	-0.0229519
			951.5	0.0246504
			953.4	-0.000346259
			955.4	-0.0092581
			957.3	0.072796
			959.3	-0.00838865
			961.2	0.0820339
			963.1	-0.039254
			965.1	0.0884461
			967	0.0756217
			969	0.0433435
			970.9	0.12518
			972.8	0.0761651
			974.8	0.070079
			976.7	0.0181295
			978.7	0.0482341
			980.6	0.0253024
			982.6	0.102683

## Sheet: Figure S1
Figure S1:
WT
Short S1
actin (uM)	Norm act	err
0	0	0
10	0.204441	0.013406
20	0.318864	0.036633
40	0.473808	0.000189
60	0.568431	0.016316
80	0.709988	0.007938
100	0.669927	0.057838
2hep
actin (uM)	Norm act	err
0	0	0
10	0.322977	0.046241
20	0.382338	0.072166
40	0.580504	0.054778
60	0.710157	0.043218
80	0.712373	0.064123
100	0.697317	0.020844

## Sheet: Figure S2
Figure S2:
R719W
Short S1
actin (uM)	Norm act	err
0	0	0
10	0.177503	0.00679
20	0.32636	0.06276
40	0.402957	0.033426
60	0.437693	0.014527
80	0.569866	0.003573
100	0.661108	0.033426
120	0.708656	0.018979
2hep
actin (uM)	Norm act	err
0	0	0
10	0.22077	0.015361
20	0.324271	0.033913
40	0.433548	0.026212
60	0.464964	0.028816
80	0.570404	0.013928
100	0.654345	0.027855
120	0.6802	0.019034

## Sheet: Figure S3
Figure S3
WT 2HEP				I457T 2HEP
Actin (uM)	Rate	Error		Actin (uM)	Rate	Error
0	0	0		0	0	0
0.5	0.47	0.1		0.5	0.239	0.0675444
1	0.68	0.03		1	0.425982	0.089758
2	0.92	0.26		2	0.63208	0.1402
4	1.26	0.12		4	1.04171	0.130961
8	1.46	0.01		8	1.56435	0.270242
15	1.87	0.02		15	2.24523	0.337641
20	2.07	0.1		20	2.47417	0.371596
30	2.01	0.02		30	2.89776	0.397807
40	2.26	0.09		40	3.19057	0.427451
60	2.24	0.08		60	3.37505	0.306999
80	2.33	0.06		80	3.56583	0.273393
